# Supplementary material for: Multiomics-empowered Deep Phenotyping of Ulcerative Colitis Identifies Biomarker Signatures Reporting Functional Remission States
Source: J Crohns Colitis. 2023 Mar 24;17(9):1514–27. doi: 10.1093/ecco-jcc/jjad052 (PMC10588787; doi:10.1093/ecco-jcc/jjad052)
Supplement: jjad052_suppl_Supplementary_Table_S1 [file jjad052_suppl_supplementary_table_s1.xlsx]

## Sheet: Tabelle1
	ACTIVE												REMISSION
Age [years]	39	48	28	43	37	56	76	27	35	65	43	72	24	53	52	66	41	36	32	56	31	44
Sex	Male	Female	Female	Female	Male	Female	Female	Male	Female	Female	Female	Female	Female	Female	Male	Male	Female	Female	Male	Female	Male	Male
Duration of Illness [years]	23	18	15	1	12	30	8	5	17	26	20	9	6	23	27	32	10	18	14	-	1	27
Mayo-Score [mdcalc.com]	5	9	4	10	4	5	9	5	4	3	3	10	0	0	0	0	0	0	1	2	0	0
Leucocytes [G./L]	11.7	10.2	8.3	10.4	9.2	6.5	10.1	7.6	10.7	12.2	11.3	7.7	5.1	5.1	5.9	4.5	9.9	7.2	8.9	5.5	5.1	9.1
Thrombocytes [G./L]	428	400	421	430	280	339	321	292	246	376	408	292	270	276	219	182	397	208	225	234	196	271
Erythrocytes [T/L]	4.98	4.04	4.39	3.76	5.88	4.97	5.12	5.62	4.5	4.2	4.51	4.63	4.82	4.79	4.31	5.21	4.13	5.45	5.13	4.87	5.04	5.49
Hemoglobin [g/dL]	14.2	12.3	12.9	11.9	18.2	15.1	14.6	16.4	13.7	12.9	13	12.1	14.5	14.1	13.8	15.2	13.1	15.1	16.3	14.1	15.5	16.2
Hematocrit [%]	44.4	38	39.7	35.9	53.5	45.3	44.7	47.9	40.1	40.2	40.3	39.8	44.8	43.9	40.5	45.5	38.8	46.9	48.2	42.8	45.6	48.5
MCV [fL]	89.2	94.1	90.4	95.5	91	91.1	87.3	85.2	89.1	95.7	89.4	86	92.9	91.6	94	87.3	93.3	86.1	94	87.9	90.5	88.3
MCH [pg]	28.5	30.4	29.4	31.6	31	30.4	28.5	29.2	30.4	30.7	28.8	26.1	30.1	29.4	32	29.2	31.7	27.7	31.8	29	30.8	29.5
MCHC [g/dL]	32	32.4	32.5	33.1	34	33.3	32.7	34.2	34.2	32.1	32.3	30.4	32.4	32.1	34.1	33.4	33.8	32.2	33.8	32.9	34	33.4
RDW-CV [%]	14.9	11.9	13.7	13.1	12	12.8	13.3	12.2	11.7	13.4	14.2	20.1	12.8	14.2	14.3	13.3	14.2	13.4	12.3	13.2	11.9	12.8
Thrombokrit [%]	0.38	0.35	0.45	0.36	0.27	0.34	0.32	0.31	0.25	0.41	0.39	0.3	0.3	0.25	0.23	0.19	0.39	0.24	0.24	0.24	0.21	0.31
MPV [fL]	9	8.7	10.7	8.3	9.6	10.1	10.1	10.8	10.2	10.9	9.6	10.4	11	9.2	10.7	10.7	9.8	11.7	10.8	10.3	10.7	11.6
PDW-SD [fL]	9.1	8.8	11.5	7.9	11.4	11.1	12	13.6	11.4	13.6	10.3	11.8	13.4	9.9	12.5	12.7	10.8	15.1	13	11.8	13.4	14.8
CRP [mg/L]	4.9	8.9	1.2	63.2	1	0.3	9.6	1	1.7	6.3	0.7	10.4	3.9	1.2	0.7	0.6	3.4	15	0.3	3.8	0.3	2
Sodium [mmol/L]	142	143	141	143	140	141	141	138	141	144	143	141	141	143	140	142	141	140	143	141	139	141
Potassium [mmol/L]	4.3	3.7	4	4.2	4.4	-	4.4	3.9	3.7	4	4.2	3.8	3.9	4.3	3.9	4.2	3.9	4.4	4.6	4	3.4	3.8
Chlorid [mmol/L]	104	103	107	106	99	104	102	100	104	108	102	104	104	104	100	103	103	100	103	106	100	103
Calcium [mmol/L]	2.45	2.38	2.28	2.12	2.53	2.29	2.48	2.5	2.33	2.43	2.35	2.34	2.46	2.46	2.38	2.27	2.27	2.39	2.49	2.37	2.3	2.35
Phosphate [mmol/L]	-	-	-	0.75	-	-	0.89	1.01	0.92	1.47	-	0.79	1.38	1.01	0.71	0.66	0.97	1.16	1.03	1.05	0.99	0.74
Magensium [mmol/L]	-	-	-	0.7	-	0.9	0.8	0.9	0.7	0.6	-	0.8	0.8	0.8	0.8	0.9	0.7	0.7	0.9	0.9	0.9	0.8
Creatinine [mg/dL]	0.97	0.64	0.56	0.58	1.06	0.88	0.72	0.93	0.84	1.2	0.88	1.01	0.76	0.73	0.82	1	0.57	0.73	1.03	0.75	0.98	0.87
GFR/1.7m2KO (MDRD) [mL/min/1.7m2]	86	99	129	113	78	66	79	98	90	47	81	56	93	94	102	78	115	106	96	89	102	104
CK [U/L]	67	49	75	35	122	-	96	-	-	51	99	67	120	-	-	-	-	54	-	83	-	106
ASAT (GOT) [U/L]	23	17	16	-	46	-	-	-	19	24	-	-	-	-	-	-	-	-	-	-	-	-
ALAT (GPT) [U/L]	16	20	15	15	98	-	22	49	17	19	16	20	10	18	22	17	13	20	30	34	44	22
Gamma-GT [U/L]	23	17	8	12	93	-	20	45	11	30	8	23	11	11	17	17	29	20	29	33	21	20
Alk. Phosphatase (AP) [U/L]	62	89	103	53	87	-	63	99	47	65	55	70	39	57	57	63	41	66	52	66	88	45
Bilirubin [mg/dL]	0.77	4	1.08	0.23	1.03	0.51	0.47	0.55	1.47	0.93	0.56	0.95	0.21	0.5	0.48	1.31	0.29	0.52	2.78	0.45	0.63	0.34
Alpha-Amylase [U/L]	-	-	-	60	-	42	-	-	-	62	-	45	-	-	-	-	-	45	-	40	-	-
LDH [U/L]	-	-	-	178	-	-	232	-	-	223	-	217	182	-	-	-	-	180	-	197	-	186
Lipase [U/L]	51	22	44	13	32	45	47	14	36	36	20	23	39	45	-	25	33	17	55	28	23	60
Glucose [mg/dL]	102	86	75	86	98	92	120	-	-	120	92	105	82	-	-	-	-	91	-	93	-	100
Albumin [g/L]	-	-	-	33.5	-	43.1	-	47.7	43.5	42	-	45	-	46.1	43.8	43.7	32.4	-	51.3	42.6	43.5	-
Calprotectin / ST [µg/g]	1071	757	482	815	403	50	1789	794	342	218	124	2893	7.8	15	25	10	9.5	11	6.6	11	4	3.8
Cholesterol [mg/dL]	197	218	158	126	323	206	146	203	162	216	205	227	162	247	204	105	-	252	169	260	198	240
HDL-Cholesterol [mg/dL]	86	96	57	41	47	59	49	-	58	64	70	69	69	86	79	43	-	70	60	67	49	41
LDL-Cholesterol [mg/dL]	96	112	81	77	233	126	77	-	96	118	111	115	82	145	112	50	-	158	93	165	132	174
Triglycerides [mg/dL]	75	52	102	39	217	106	99	266	38	172	121	212	52	79	65	61	-	116	80	141	84	127
Lipoprotein (a) [nmol/L]	7	319.4	15.6	14.7	7	7	-	7	50.4	12.4	19.8	57.7	7	7	18.4	7	-	7	7	13.7	7	7
