# Supplementary material for: Multiomics-empowered Deep Phenotyping of Ulcerative Colitis Identifies Biomarker Signatures Reporting Functional Remission States
Source: J Crohns Colitis. 2023 Mar 24;17(9):1514–27. doi: 10.1093/ecco-jcc/jjad052 (PMC10588787; doi:10.1093/ecco-jcc/jjad052)
Supplement: jjad052_suppl_Supplementary_Table_S2 [file jjad052_suppl_supplementary_table_s2.xlsx]

## Sheet: EICOSANOIDS.act_vs_con
SYMBOL	logFC	AveExpr	t	P.Value	adj.P.Val	B
Palmitic Acid	-1.89056	19.7656	-8.2372	2.9249e-12	2.22293e-10	17.4995
351_2.63	-3.64949	17.9896	-6.90099	1.13575e-09	4.31586e-08	11.6302
335_5.54	-2.55966	17.2194	-6.35141	1.24396e-08	3.15136e-07	9.28202
11-HETE	2.00533	17.1428	5.9975	5.64127e-08	1.07184e-06	7.80264
EPA / isoform I	-1.92782	17.8981	-5.76531	1.49775e-07	2.27658e-06	6.84907
313_10.75	0.927334	22.6088	5.69534	2.00478e-07	2.53939e-06	6.56466
20-HDoHE	1.35002	16.7311	5.59698	3.01377e-07	3.27209e-06	6.16729
12-HEPE	2.18621	17.3493	5.36783	7.70749e-07	7.32211e-06	5.25335
14-HDoHE and 10-HDoHE	2.33833	19.7729	5.03579	2.91816e-06	2.46423e-05	3.96124
313_10.45	-1.72492	20.9769	-4.91384	4.71355e-06	3.52045e-05	3.49712
313_12.27	-1.44897	17.9999	-4.89389	5.09539e-06	3.52045e-05	3.4218
335_9.86	1.78186	16.7482	4.73762	9.33209e-06	5.91033e-05	2.8373
HHTrE / isoform II	1.32958	16.6109	4.36995	3.72716e-05	0.000217896	1.50502
349_5.13	-0.882103	16.4505	-4.01907	0.000132108	0.000717158	0.295576
15deoxy-PGJ2	-0.896485	19.5086	-3.96045	0.000162267	0.000822154	0.0999177
313_8.04	-0.831213	18.5511	-3.93793	0.000175525	0.000823737	0.0252605
12-HHTrE	1.61537	17.385	3.92397	0.000184257	0.000823737	-0.0208726
9-HOTrE	-1.00007	19.457	-3.83119	0.000253777	0.0010715	-0.324647
PGE2	1.1595	16.8638	3.73994	0.000346169	0.00138468	-0.618556
15-HETE	0.9085	18.3505	3.71631	0.000374879	0.00142454	-0.69386
11-HEPE	0.905088	16.2023	3.64973	0.000468469	0.00169541	-0.90423
12-HETE / 8-HETE	1.57091	21.137	3.52168	0.00071426	0.00246744	-1.30119
313_8.24	-0.652718	19.8719	-3.49471	0.000779679	0.00257633	-1.38346
20-HETE	1.27609	18.0694	3.22174	0.00184877	0.00585445	-2.18976
Adrenic Acid	-0.71634	17.2542	-3.08295	0.00281894	0.00856956	-2.58047
Stearic Acid	-0.810299	16.226	-3.06443	0.00297942	0.00870908	-2.63158
DPA / isoform I	-0.609902	20.1346	-2.94891	0.00418845	0.0117897	-2.94494
13-OxoODE	0.934004	17.3991	2.7795	0.00679546	0.0184448	-3.38688
349_7.21	-1.07255	17.4741	-2.68144	0.00891494	0.0233633	-3.63288
5,6-DiHETrE	-0.459666	18.7369	-2.66517	0.00931966	0.0236098	-3.67296
6trans-LTB4	-0.583296	17.6694	-2.65194	0.00966132	0.0236858	-3.70544
319_10.31	-0.947761	16.8599	-2.63271	0.010178	0.0241727	-3.75238
5-HETE	-0.417645	17.8355	-2.60699	0.0109081	0.0251216	-3.81471
349_8.1	-0.817297	16.886	-2.47735	0.0153613	0.034294	-4.12102
313_12.47	-0.593451	21.5512	-2.46665	0.0157933	0.034294	-4.14571
333_9.2	0.418114	21.5567	2.44188	0.0168356	0.0355419	-4.20251
335_9.77	0.994714	17.6652	2.36009	0.0207275	0.0425753	-4.38654
EPA / isoform II	-0.612412	17.8699	-2.27206	0.0257908	0.0515816	-4.57853
373_8.15	-0.505804	17.3292	-2.25529	0.0268706	0.0523632	-4.61438
PGF2a	0.45904	15.8618	2.13766	0.035623	0.0676837	-4.85922
337_9.84	-0.663933	17.6155	-2.11863	0.0372508	0.0690502	-4.89774
9_13-HODE_9(10)_12(13)_EPOME mix	-0.437261	22.0786	-2.03751	0.0449328	0.081307	-5.05847
335_7.02	-0.422974	18.896	-1.89495	0.0617418	0.109125	-5.32718
HpODE / isoform I	-0.388118	22.2201	-1.86004	0.0665856	0.115011	-5.39027
HHTrE / isoform I	0.420517	16.3829	1.84528	0.0687288	0.116075	-5.41664
8,9-DiHETrE	-0.286068	16.7262	-1.76879	0.0807719	0.132861	-5.55011
12,13-DiHOME	-0.430472	21.5424	-1.76058	0.082164	0.132861	-5.56414
333_6.17	-0.467681	16.1174	-1.69143	0.0946799	0.14802	-5.6798
HpODE / isoform II	-0.418196	19.1901	-1.68751	0.0954339	0.14802	-5.68623
PGD2	-0.345689	16.3093	-1.58781	0.116308	0.176788	-5.84503
EPA	-0.431021	21.0874	-1.52585	0.131023	0.19525	-5.93914
Oleic Acid	0.314265	24.7911	1.49566	0.138709	0.202728	-5.98372
13-HOTrE	-0.304221	18.4509	-1.44038	0.153694	0.220392	-6.06317
9-HpODE	0.243241	25.4897	1.1979	0.234523	0.330069	-6.37787
319_8.85	-0.29461	17.0627	-1.0462	0.298646	0.407076	-6.54636
Linolenic Acid	0.329348	20.8819	1.04336	0.29995	0.407076	-6.5493
DGLA / isoform I	-0.211277	17.1115	-0.941312	0.349403	0.46587	-6.64989
18-HEPE	0.239722	17.2394	0.926123	0.357191	0.468043	-6.664
Stearidonic Acid	-0.254017	16.8808	-0.866348	0.388912	0.500972	-6.71733
9,10-DiHOME	-0.1864	21.6363	-0.841253	0.402735	0.51013	-6.73869
317_10.65	-0.14937	19.6511	-0.702409	0.48448	0.602206	-6.84565
14,15-DiHETrE	-0.108537	18.4766	-0.687492	0.493778	0.602206	-6.85601
DPA	-0.1865	22.172	-0.678869	0.499197	0.602206	-6.8619
DHA	0.123858	24.2074	0.551009	0.583176	0.692521	-6.9406
LTB4 / 12-epi-LTB4	0.105074	16.6583	0.482761	0.630595	0.735326	-6.97596
DGLA	-0.141262	17.7007	-0.471507	0.638573	0.735326	-6.98134
Linoleic acid	-0.0814804	24.9305	-0.445332	0.657293	0.745586	-6.99338
5(6)-EET	0.0773096	19.4574	0.417847	0.677188	0.756857	-7.00528
g-Linolenic Acid	0.157339	17.5801	0.339167	0.73538	0.809984	-7.03518
PG_4.5	0.0702599	16.0597	0.279615	0.7805	0.836179	-7.05369
14(15)-EET	-0.0487395	18.5586	-0.278743	0.781167	0.836179	-7.05393
Stearidonic Acid / isoform I	0.0508544	16.7021	0.244168	0.807731	0.852605	-7.06302
11,12-DiHETrE	0.0200728	18.069	0.129698	0.897133	0.934002	-7.08453
13-HpODE	0.0207933	17.2428	0.0760745	0.939551	0.964945	-7.09008
351_7.31	-0.00473055	16.8985	-0.0137726	0.989046	0.996799	-7.09289
AA	0.00076548	24.2441	0.00402465	0.996799	0.996799	-7.09298

## Sheet: EICOSANOIDS.rem_vs_con
SYMBOL	logFC	AveExpr	t	P.Value	adj.P.Val	B
15deoxy-PGJ2	-1.45971	19.5086	-6.13247	3.17939e-08	2.41634e-06	8.55527
EPA / isoform I	-2.05525	17.8981	-5.84503	1.07271e-07	4.07632e-06	7.37615
313_8.24	-1.01729	19.8719	-5.17963	1.64662e-06	4.17144e-05	4.73741
5-HETE	-0.847073	17.8355	-5.0283	3.0059e-06	5.7112e-05	4.15816
EPA / isoform II	-1.40881	17.8699	-4.97047	3.77518e-06	5.73827e-05	3.93911
5,6-DiHETrE	-0.85048	18.7369	-4.68937	1.12275e-05	0.000142214	2.89359
317_10.65	-0.977105	19.6511	-4.36955	3.73275e-05	0.00040527	1.74616
13-OxoODE	1.52744	17.3991	4.32265	4.43522e-05	0.000421346	1.58198
14-HDoHE and 10-HDoHE	1.85692	19.7729	3.80297	0.000279483	0.00227025	-0.160776
11-HETE	1.33025	17.1428	3.78343	0.000298717	0.00227025	-0.223388
12-HEPE	1.56185	17.3493	3.64682	0.000473027	0.00309453	-0.654878
349_8.1	-1.26176	16.886	-3.63707	0.00048861	0.00309453	-0.68524
12-HHTrE	1.52331	17.385	3.51892	0.000720698	0.00421331	-1.04861
313_10.75	0.575043	22.6088	3.35855	0.00120599	0.00651083	-1.52778
PGE2	1.08839	16.8638	3.33844	0.00128503	0.00651083	-1.58667
313_8.04	-0.713628	18.5511	-3.21511	0.00188695	0.00896302	-1.94212
335_5.54	-1.29398	17.2194	-3.05339	0.00307913	0.0137655	-2.39253
351_2.63	-1.50945	17.9896	-2.71435	0.00814432	0.0343871	-3.27633
5(6)-EET	-0.500847	19.4574	-2.57429	0.0119051	0.0464872	-3.61641
335_7.02	-0.601831	18.896	-2.56405	0.0122335	0.0464872	-3.64066
349_5.13	-0.584772	16.4505	-2.53374	0.013255	0.0474185	-3.71203
Stearidonic Acid / isoform I	-0.551593	16.7021	-2.51852	0.0137961	0.0474185	-3.74758
HHTrE / isoform II	0.800967	16.6109	2.50349	0.0143503	0.0474185	-3.78253
20-HDoHE	0.62885	16.7311	2.47931	0.0152836	0.048398	-3.83836
Linoleic acid	-0.451254	24.9305	-2.34541	0.0215049	0.0653749	-4.13907
313_10.45	-0.815026	20.9769	-2.20796	0.0301347	0.0867204	-4.43264
349_7.21	-0.924827	17.4741	-2.19875	0.0308086	0.0867204	-4.45175
15-HETE	0.548718	18.3505	2.13454	0.0358856	0.0967274	-4.58303
12-HETE / 8-HETE	0.995623	21.137	2.12256	0.0369091	0.0967274	-4.60714
6trans-LTB4	-0.45299	17.6694	-1.95853	0.0536821	0.133708	-4.92501
18-HEPE	-0.531152	17.2394	-1.9514	0.0545386	0.133708	-4.9383
8,9-DiHETrE	-0.327833	16.7262	-1.92765	0.0574781	0.136511	-4.98228
11,12-DiHETrE	-0.306926	18.069	-1.88594	0.0629628	0.145005	-5.05829
9_13-HODE_9(10)_12(13)_EPOME mix	-0.421995	22.0786	-1.86997	0.0651774	0.145691	-5.08701
Palmitic Acid	-0.437455	19.7656	-1.81255	0.0736846	0.158384	-5.18837
14,15-DiHETrE	-0.29949	18.4766	-1.80402	0.075024	0.158384	-5.20318
EPA	-0.520401	21.0874	-1.75194	0.0836476	0.171817	-5.29219
DPA / isoform I	-0.367527	20.1346	-1.68989	0.0949749	0.18995	-5.39512
DPA	-0.47701	22.172	-1.65121	0.10265	0.200035	-5.45753
PG_4.5	-0.397604	16.0597	-1.50478	0.136353	0.25907	-5.68152
14(15)-EET	-0.251191	18.5586	-1.36614	0.175756	0.325791	-5.87547
11-HEPE	0.34245	16.2023	1.31321	0.192896	0.34905	-5.9448
313_12.47	0.318955	21.5512	1.26073	0.211103	0.365129	-6.01096
335_9.86	0.4983	16.7482	1.25992	0.21139	0.365129	-6.01195
337_9.84	-0.40464	17.6155	-1.22791	0.22311	0.376808	-6.05101
9-HOTrE	-0.327099	19.457	-1.19166	0.236949	0.391481	-6.09408
333_6.17	-0.338012	16.1174	-1.16253	0.248506	0.401839	-6.12778
PGD2	-0.258282	16.3093	-1.12817	0.26265	0.415863	-6.1665
DGLA	0.348808	17.7007	1.10717	0.271564	0.421202	-6.1896
Stearidonic Acid	-0.304911	16.8808	-0.988941	0.325699	0.495062	-6.31182
319_10.31	-0.366731	16.8599	-0.968767	0.335606	0.500119	-6.33134
20-HETE	-0.386673	18.0694	-0.928372	0.356031	0.520353	-6.36923
g-Linolenic Acid	-0.424826	17.5801	-0.870872	0.386451	0.554157	-6.42044
HpODE / isoform II	-0.2007	19.1901	-0.770161	0.443492	0.617235	-6.50239
351_7.31	0.276219	16.8985	0.764761	0.446683	0.617235	-6.5065
PGF2a	-0.155464	15.8618	-0.688474	0.493163	0.669293	-6.56158
DHA	0.149693	24.2074	0.633292	0.528364	0.697149	-6.59785
HpODE / isoform I	0.137718	22.2201	0.627652	0.532034	0.697149	-6.60139
373_8.15	0.136884	17.3292	0.580417	0.563278	0.725579	-6.6298
333_9.2	-0.101119	21.5567	-0.561603	0.57597	0.729561	-6.6405
HHTrE / isoform I	-0.126467	16.3829	-0.527743	0.599151	0.741149	-6.65887
13-HpODE	0.149412	17.2428	0.519841	0.604622	0.741149	-6.663
AA	0.098991	24.2441	0.494945	0.622007	0.750357	-6.67559
Adrenic Acid	-0.106032	17.2542	-0.433961	0.665495	0.789667	-6.70385
13-HOTrE	-0.0933566	18.4509	-0.420341	0.675373	0.789667	-6.70965
313_12.27	0.115971	17.9999	0.372489	0.710522	0.818177	-6.72859
Linolenic Acid	-0.0921238	20.8819	-0.277536	0.78209	0.872404	-6.75941
12,13-DiHOME	-0.0676809	21.5424	-0.263235	0.793052	0.872404	-6.76328
319_8.85	-0.0762437	17.0627	-0.257477	0.797477	0.872404	-6.76478
LTB4 / 12-epi-LTB4	-0.0571305	16.6583	-0.249615	0.80353	0.872404	-6.76677
9,10-DiHOME	-0.0530482	21.6363	-0.227678	0.820483	0.878263	-6.772
335_9.77	-0.0920056	17.6652	-0.207593	0.836079	0.882528	-6.77637
9-HpODE	-0.0324416	25.4897	-0.151934	0.879625	0.905423	-6.78638
DGLA / isoform I	0.0352679	17.1115	0.149427	0.881596	0.905423	-6.78675
Stearic Acid	0.0313746	16.226	0.112837	0.910445	0.922584	-6.79155
Oleic Acid	-0.00495998	24.7911	-0.0224484	0.982147	0.982147	-6.79767

## Sheet: EICOSANOIDS.rem_vs_act
SYMBOL	logFC	AveExpr	t	P.Value	adj.P.Val	B
Palmitic Acid	-1.45311	19.7656	-6.48912	6.86119e-09	5.2145e-07	10.0159
313_12.27	-1.56494	17.9999	-5.41741	6.29853e-07	2.39344e-05	5.62694
20-HETE	1.66276	18.0694	4.30268	4.77168e-05	0.00120882	1.46806
351_2.63	-2.14004	17.9896	-4.14763	8.3661e-05	0.00158956	0.933782
317_10.65	0.827736	19.6511	3.9895	0.000146582	0.00222804	0.401876
313_12.47	-0.912406	21.5512	-3.88696	0.000209464	0.00265321	0.0643136
335_9.86	1.28356	16.7482	3.49786	0.000771762	0.00837913	-1.16094
Stearic Acid	-0.841673	16.226	-3.26248	0.00162984	0.0148942	-1.85631
335_5.54	-1.26568	17.2194	-3.21893	0.00186488	0.0148942	-1.98096
5(6)-EET	0.578157	19.4574	3.20279	0.00195977	0.0148942	-2.02683
333_9.2	0.519233	21.5567	3.10807	0.00261402	0.0180053	-2.29242
20-HDoHE	0.721165	16.7311	3.06442	0.00297953	0.0180053	-2.41272
18-HEPE	0.770874	17.2394	3.05241	0.00308812	0.0180053	-2.44559
EPA / isoform II	0.796403	17.8699	3.02836	0.00331676	0.0180053	-2.5111
Stearidonic Acid / isoform I	0.602447	16.7021	2.96468	0.00400018	0.0196106	-2.68259
373_8.15	-0.642688	17.3292	-2.9371	0.00433474	0.0196106	-2.75594
PGF2a	0.614504	15.8618	2.933	0.00438658	0.0196106	-2.76679
5-HETE	0.429428	17.8355	2.7474	0.0074322	0.0313804	-3.24547
Adrenic Acid	-0.610308	17.2542	-2.69213	0.00865766	0.0342499	-3.38304
313_10.45	-0.909892	20.9769	-2.65669	0.00953734	0.0342499	-3.47003
335_9.77	1.08672	17.6652	2.6427	0.00990659	0.0342499	-3.50412
9-HOTrE	-0.67297	19.457	-2.6424	0.00991445	0.0342499	-3.50483
HpODE / isoform I	-0.525836	22.2201	-2.58291	0.0116345	0.0384445	-3.64804
15deoxy-PGJ2	0.563224	19.5086	2.55024	0.0126896	0.0401838	-3.7255
HHTrE / isoform I	0.546984	16.3829	2.46009	0.0160636	0.0488333	-3.93493
11-HEPE	0.562637	16.2023	2.3254	0.0226066	0.0640975	-4.23574
5,6-DiHETrE	0.390814	18.7369	2.32248	0.0227715	0.0640975	-4.2421
313_10.75	0.352291	22.6088	2.21761	0.0294426	0.0799157	-4.46583
11,12-DiHETrE	0.326999	18.069	2.16557	0.0333481	0.087395	-4.57346
Linoleic acid	0.369774	24.9305	2.07141	0.041571	0.102397	-4.76243
11-HETE	0.675079	17.1428	2.06937	0.0417671	0.102397	-4.76645
313_8.24	0.364572	19.8719	2.00064	0.0488523	0.116024	-4.8995
PG_4.5	0.467864	16.0597	1.90841	0.0599554	0.138079	-5.07166
13-OxoODE	-0.593439	17.3991	-1.81006	0.0740736	0.165576	-5.24707
HHTrE / isoform II	0.528612	16.6109	1.78073	0.0787841	0.171074	-5.29772
DGLA	-0.490071	17.7007	-1.67656	0.0975649	0.20597	-5.47145
319_10.31	-0.58103	16.8599	-1.65425	0.102028	0.209571	-5.50739
12-HEPE	0.624355	17.3493	1.57123	0.12011	0.240221	-5.6372
Oleic Acid	0.319225	24.7911	1.55716	0.123412	0.240496	-5.65856
12,13-DiHOME	-0.362791	21.5424	-1.52078	0.132291	0.251017	-5.713
15-HETE	0.359781	18.3505	1.50843	0.135417	0.251017	-5.7312
9-HpODE	0.275683	25.4897	1.39153	0.167955	0.295583	-5.89653
349_5.13	-0.297331	16.4505	-1.3885	0.168872	0.295583	-5.90065
349_8.1	0.444463	16.886	1.38084	0.171207	0.295583	-5.91102
Linolenic Acid	0.421471	20.8819	1.36851	0.175016	0.295583	-5.9276
12-HETE / 8-HETE	0.575286	21.137	1.32185	0.190018	0.313943	-5.98904
g-Linolenic Acid	0.582165	17.5801	1.28624	0.202101	0.326802	-6.03457
14,15-DiHETrE	0.190953	18.4766	1.2397	0.21874	0.346339	-6.09226
DPA / isoform I	-0.242374	20.1346	-1.20112	0.233278	0.361819	-6.13854
14(15)-EET	0.202451	18.5586	1.1867	0.238886	0.363106	-6.15547
DGLA / isoform I	-0.246545	17.1115	-1.12584	0.263628	0.392857	-6.22477
DPA	0.29051	22.172	1.08384	0.281718	0.411741	-6.27054
14-HDoHE and 10-HDoHE	0.481408	19.7729	1.06261	0.291181	0.417543	-6.29302
13-HOTrE	-0.210864	18.4509	-1.02327	0.30929	0.435297	-6.33356
HpODE / isoform II	-0.217496	19.1901	-0.89953	0.371093	0.512782	-6.45132
337_9.84	-0.259293	17.6155	-0.848048	0.398962	0.539128	-6.49594
351_7.31	-0.28095	16.8985	-0.838362	0.404346	0.539128	-6.50404
335_7.02	0.178857	18.896	0.821278	0.413949	0.542416	-6.51812
319_8.85	-0.218366	17.0627	-0.794788	0.429108	0.55275	-6.53938
LTB4 / 12-epi-LTB4	0.162205	16.6583	0.763833	0.447232	0.566494	-6.56335
9,10-DiHOME	-0.133351	21.6363	-0.616849	0.539101	0.668611	-6.66436
6trans-LTB4	-0.130306	17.6694	-0.607209	0.545446	0.668611	-6.67024
313_8.04	-0.117585	18.5511	-0.570961	0.56964	0.687185	-6.69154
AA	-0.0982256	24.2441	-0.529319	0.598062	0.710199	-6.71439
13-HpODE	-0.128619	17.2428	-0.482304	0.630918	0.727851	-6.73813
333_6.17	-0.129669	16.1174	-0.48066	0.632081	0.727851	-6.73892
PGD2	-0.0874078	16.3093	-0.411491	0.681822	0.77341	-6.76975
EPA / isoform I	0.127423	17.8981	0.390574	0.697159	0.777671	-6.77813
349_7.21	-0.147727	17.4741	-0.378536	0.706044	0.777671	-6.78276
EPA	0.08938	21.0874	0.324305	0.746561	0.810551	-6.80182
8,9-DiHETrE	0.0417643	16.7262	0.264674	0.791947	0.847718	-6.81939
PGE2	0.0711165	16.8638	0.235106	0.814733	0.852968	-6.82678
12-HHTrE	0.0920609	17.385	0.229207	0.819298	0.852968	-6.82815
Stearidonic Acid	0.050894	16.8808	0.177908	0.859249	0.882472	-6.8386
DHA	-0.0258349	24.2074	-0.117799	0.906525	0.918612	-6.8475
9_13-HODE_9(10)_12(13)_EPOME mix	-0.0152663	22.0786	-0.0729107	0.942061	0.942061	-6.85179

## Sheet: PLASMA_PROTEINS.act_vs_con
ACCESSION	PROTEIN_NAME	SYMBOL	logFC	AveExpr	t	P.Value	adj.P.Val	B
P69905	Hemoglobin subunit alpha	HBA1	-1.55562	18.2645	-6.10938	4.4872e-07	0.000131475	6.32898
P68871	Hemoglobin subunit beta;LVV-hemorphin-7;Spinorphin	HBB	-1.3485	19.6877	-5.57628	2.36339e-06	0.000346236	4.73642
P00915	Carbonic anhydrase 1	CA1	-1.91646	13.3309	-5.10871	1.01083e-05	0.000987243	3.34548
P08514;P08514-3;P08514-2	Integrin alpha-IIb;Integrin alpha-IIb heavy chain;Integrin alpha-IIb light chain, form 1;Integrin alpha-IIb light chain, form 2	ITGA2B	2.57982	13.9289	4.81355	2.51259e-05	0.00184047	2.47592
P23142-4;P23142-2;P23142-3	Fibulin-1	FBLN1	1.50392	14.9295	4.70408	3.51475e-05	0.00205964	2.1559
P41222	Prostaglandin-H2 D-isomerase	PTGDS	1.66951	13.2607	4.35524	0.00010138	0.00495071	1.14837
P02042	Hemoglobin subunit delta	HBD	-1.57182	13.5275	-3.95017	0.000338052	0.0141499	0.00894125
P51884	Lumican	LUM	-1.50792	14.729	-3.85225	0.000449917	0.0164782	-0.260286
P09211	Glutathione S-transferase P	GSTP1	1.30052	12.3252	3.63674	0.000836881	0.0272451	-0.842763
P06396;P06396-2;P06396-4;P06396-3	Gelsolin	GSN	-0.406887	19.2233	-3.55558	0.00105371	0.0308736	-1.05819
P02652	Apolipoprotein A-II;Proapolipoprotein A-II;Truncated apolipoprotein A-II	APOA2	-1.32831	17.6701	-3.4557	0.00139532	0.0350114	-1.3201
P06733;P06733-2	Alpha-enolase	ENO1	1.75891	12.7807	3.43643	0.00147249	0.0350114	-1.37023
P36980-2;P36980	Complement factor H-related protein 2	CFHR2	0.945821	15.4058	3.41723	0.00155341	0.0350114	-1.42001
P35579;P35579-2	Myosin-9	MYH9	1.77915	14.0139	3.3145	0.00206402	0.0412794	-1.68395
P18206;P18206-2	Vinculin	VCL	1.79368	13.4403	3.30592	0.00211328	0.0412794	-1.70581
P12814;P12814-2;P12814-3;P12814-4	Alpha-actinin-1	ACTN1	1.71688	13.6863	3.25278	0.00244408	0.0447572	-1.84047
P11142;P54652;P11142-2	Heat shock cognate 71 kDa protein;Heat shock-related 70 kDa protein 2	HSPA8;HSPA2	1.07676	12.451	3.11592	0.00353801	0.0545875	-2.18179
P01008	Antithrombin-III	SERPINC1	-0.259206	19.9148	-3.10262	0.00366619	0.0545875	-2.21453
P06727	Apolipoprotein A-IV	APOA4	-0.638265	18.6906	-3.09853	0.00370648	0.0545875	-2.22458
P02741;P02741-2	C-reactive protein;C-reactive protein(1-205)	CRP	1.79141	13.2177	3.09626	0.00372894	0.0545875	-2.23013
P0C0L5	Complement C4-B;Complement C4 beta chain;Complement C4-B alpha chain;C4a anaphylatoxin;C4b-B;C4d-B;Complement C4 gamma chain	C4B	0.444589	21.1883	3.07825	0.00391241	0.0545875	-2.27428
P02766	Transthyretin	TTR	-0.472878	21.8722	-3.03731	0.00436153	0.0580876	-2.37404
P21333;P21333-2	Filamin-A	FLNA	2.31984	14.5003	2.97661	0.00511778	0.0621257	-2.52049
Q86UX7;Q86UX7-2	Fermitin family homolog 3	FERMT3	1.35044	13.926	2.96544	0.00526986	0.0621257	-2.54727
P01344-3;P01344;P01344-2	Insulin-like growth factor II;Insulin-like growth factor II;Insulin-like growth factor II Ala-25 Del;Preptin	IGF2	-0.733276	13.717	-2.9632	0.00530083	0.0621257	-2.55263
P19823	Inter-alpha-trypsin inhibitor heavy chain H2	ITIH2	-0.270434	20.0236	-2.91713	0.00597715	0.0673579	-2.66227
P02774;P02774-3;P02774-2	Vitamin D-binding protein	GC	-0.289511	20.6987	-2.85258	0.0070619	0.0748616	-2.81414
A0A0C4DH29		IGHV1-3	1.52934	13.0143	2.83577	0.00737327	0.0748616	-2.85335
P0DJI8	Serum amyloid A-1 protein;Amyloid protein A;Serum amyloid protein A(2-104);Serum amyloid protein A(3-104);Serum amyloid protein A(2-103);Serum amyloid protein A(2-102);Serum amyloid protein A(4-101)	SAA1	2.40509	13.9257	2.83386	0.00740951	0.0748616	-2.8578
P18428	Lipopolysaccharide-binding protein	LBP	1.63078	13.8144	2.81939	0.00768889	0.0750948	-2.8914
Q92954;Q92954-5;Q92954-4;Q92954-3;Q92954-6;Q92954-2	Proteoglycan 4;Proteoglycan 4 C-terminal part	PRG4	1.19588	13.0886	2.80633	0.00794953	0.0751359	-2.92165
P22352	Glutathione peroxidase 3	GPX3	-0.466981	17.0787	-2.7113	0.0101083	0.092312	-3.13895
P10909;P10909-4;P10909-6;P10909-5;P10909-2;P10909-3	Clusterin;Clusterin beta chain;Clusterin alpha chain	CLU	-0.335482	19.4411	-2.70006	0.0103969	0.092312	-3.16433
P01594;P01593	Ig kappa chain V-I region AU;Ig kappa chain V-I region AG		0.761638	18.7943	2.62093	0.0126539	0.109047	-3.341
P29622	Kallistatin	SERPINA4	-0.671016	15.4496	-2.59502	0.013486	0.112897	-3.39807
P0C0L4;P0C0L4-2	Complement C4-A;Complement C4 beta chain;Complement C4-A alpha chain;C4a anaphylatoxin;C4b-A;C4d-A;Complement C4 gamma chain	C4A	0.535661	17.9986	2.5814	0.0139432	0.113482	-3.42792
P43251;P43251-4;P43251-3;P43251-2	Biotinidase	BTD	-0.925355	14.5712	-2.56762	0.0144205	0.114195	-3.45802
P01714	Ig lambda chain V-III region SH		1.59699	14.4475	2.55643	0.0148188	0.114261	-3.48236
P02753	Retinol-binding protein 4;Plasma retinol-binding protein(1-182);Plasma retinol-binding protein(1-181);Plasma retinol-binding protein(1-179);Plasma retinol-binding protein(1-176)	RBP4	-0.403018	19.3523	-2.50424	0.0168139	0.12632	-3.59497
P19827;P19827-3	Inter-alpha-trypsin inhibitor heavy chain H1	ITIH1	-0.220228	19.4187	-2.47372	0.0180913	0.131566	-3.66006
P00738;P00738-2	Haptoglobin;Haptoglobin alpha chain;Haptoglobin beta chain	HP	0.602119	22.5994	2.46641	0.0184102	0.131566	-3.67556
P35542	Serum amyloid A-4 protein	SAA4	0.388652	19.0657	2.43221	0.0199704	0.13591	-3.74766
P62937;P62937-2	Peptidyl-prolyl cis-trans isomerase A;Peptidyl-prolyl cis-trans isomerase A, N-terminally processed	PPIA	1.10209	13.2136	2.42973	0.0200881	0.13591	-3.75286
P11021	78 kDa glucose-regulated protein	HSPA5	1.10571	12.4949	2.42303	0.0204096	0.13591	-3.76691
P01861	Ig gamma-4 chain C region	IGHG4	-1.2937	20.0626	-2.40582	0.0212559	0.138399	-3.80281
A0A075B6R2		IGHV4-4	1.34946	13.6176	2.39195	0.0219609	0.13931	-3.83162
P06276	Cholinesterase	BCHE	-1.45713	13.6316	-2.38454	0.0223467	0.13931	-3.84698
P02671;P02671-2	Fibrinogen alpha chain;Fibrinopeptide A;Fibrinogen alpha chain	FGA	0.298832	22.7218	2.35329	0.0240396	0.146601	-3.91128
P63104;P63104-2	14-3-3 protein zeta/delta	YWHAZ	0.98497	12.7749	2.34067	0.0247561	0.146601	-3.9371
O75636;O75636-2	Ficolin-3	FCN3	-1.02553	16.5286	-2.33615	0.0250173	0.146601	-3.94631
P08567	Pleckstrin	PLEK	1.02764	13.0494	2.32331	0.0257723	0.148064	-3.97241
P02787	Serotransferrin	TF	-0.222365	23.9463	-2.31282	0.0264048	0.148781	-3.99367
P61224;P61224-3;P61224-4;P62834;A6NIZ1;P61224-2	Ras-related protein Rap-1b;Ras-related protein Rap-1A;Ras-related protein Rap-1b-like protein	RAP1B;RAP1A	1.19542	14.1896	2.30052	0.0271635	0.150168	-4.01848
P05090	Apolipoprotein D	APOD	-0.505591	18.1491	-2.27263	0.0289581	0.152274	-4.07442
O00151	PDZ and LIM domain protein 1	PDLIM1	1.18249	13.287	2.26861	0.0292252	0.152274	-4.08244
P08185	Corticosteroid-binding globulin	SERPINA6	-0.455808	16.5878	-2.25971	0.0298247	0.152274	-4.10015
P27105;P27105-2	Erythrocyte band 7 integral membrane protein	STOM	0.727896	12.3271	2.25295	0.0302871	0.152274	-4.11357
P02763	Alpha-1-acid glycoprotein 1	ORM1	0.475865	19.6664	2.24939	0.0305336	0.152274	-4.12063
Q9Y490	Talin-1	TLN1	1.85896	14.5121	2.24753	0.0306627	0.152274	-4.12431
A0A0B4J1Y9		IGHV3-72	-0.645501	17.386	-2.23589	0.0314836	0.153745	-4.14731
P32119	Peroxiredoxin-2	PRDX2	-1.14353	13.0157	-2.22309	0.0324086	0.155667	-4.1725
P80108	Phosphatidylinositol-glycan-specific phospholipase D	GPLD1	-0.548924	15.5621	-2.20597	0.0336833	0.159181	-4.206
P02743	Serum amyloid P-component;Serum amyloid P-component(1-203)	APCS	0.420417	17.9901	2.18129	0.0355998	0.164103	-4.25397
P05452	Tetranectin	CLEC3B	-0.732425	16.6955	-2.17801	0.0358618	0.164103	-4.26031
P02748	Complement component C9;Complement component C9a;Complement component C9b	C9	0.420013	18.4061	2.17127	0.0364052	0.164103	-4.27332
P07737	Profilin-1	PFN1	1.3575	14.9552	2.16384	0.0370133	0.164316	-4.28764
P02647	Apolipoprotein A-I;Proapolipoprotein A-I;Truncated apolipoprotein A-I	APOA1	-0.274944	22.0677	-2.14863	0.0382847	0.167424	-4.3168
P01721	Ig lambda chain V-VI region AR		1.15395	12.9094	2.1417	0.0388771	0.167515	-4.33004
P14618;P14618-3;P14618-2	Pyruvate kinase PKM	PKM	0.824152	12.5781	2.08592	0.0439463	0.184626	-4.4354
P02745	Complement C1q subcomponent subunit A	C1QA	-0.214877	18.6848	-2.08423	0.0441085	0.184626	-4.43855
P05106;P05106-2;P05106-3	Integrin beta-3	ITGB3	0.764024	12.9186	2.05861	0.0466331	0.192444	-4.48617
P23528	Cofilin-1	CFL1	1.20124	13.6742	2.03105	0.0494902	0.201397	-4.53689
P04075;P04075-2	Fructose-bisphosphate aldolase A	ALDOA	1.22755	14.6103	2.00328	0.0525225	0.20755	-4.58744
O75882;O75882-3;O75882-2	Attractin	ATRN	-0.289436	15.1839	-2.00084	0.0527967	0.20755	-4.59186
P01019	Angiotensinogen;Angiotensin-1;Angiotensin-2;Angiotensin-3;Angiotensin-4;Angiotensin 1-9;Angiotensin 1-7;Angiotensin 1-5;Angiotensin 1-4	AGT	-0.458347	17.6095	-1.99791	0.053127	0.20755	-4.59715
A0A075B6H7		IGKV3-7	-0.489964	20.1357	-1.87111	0.0692634	0.263615	-4.8203
P36955	Pigment epithelium-derived factor	SERPINF1	-0.233695	16.9821	-1.87102	0.0692776	0.263615	-4.82047
P02749	Beta-2-glycoprotein 1	APOH	-0.232782	19.4506	-1.86409	0.0702684	0.263957	-4.83231
P68366;P68366-2	Tubulin alpha-4A chain	TUBA4A	1.08444	14.0778	1.85692	0.0713069	0.264467	-4.84453
P49908	Selenoprotein P	SEPP1	-0.703543	13.0139	-1.80953	0.0785091	0.28754	-4.92435
P0DOX7			-0.497859	19.1007	-1.78565	0.0823647	0.294585	-4.9639
P00734	Prothrombin;Activation peptide fragment 1;Activation peptide fragment 2;Thrombin light chain;Thrombin heavy chain	F2	-0.161955	20.1851	-1.77943	0.0833958	0.294585	-4.97414
P01700	Ig lambda chain V-I region HA		-0.438323	18.2068	-1.77911	0.083449	0.294585	-4.97467
P05154	Plasma serine protease inhibitor	SERPINA5	-0.541018	13.1708	-1.75964	0.0867464	0.300552	-5.0065
P55056	Apolipoprotein C-IV	APOC4	0.951811	12.6254	1.75423	0.087682	0.300552	-5.0153
O14791;O14791-3;O14791-2	Apolipoprotein L1	APOL1	0.269039	18.0618	1.75116	0.0882166	0.300552	-5.02028
P02675	Fibrinogen beta chain;Fibrinopeptide B;Fibrinogen beta chain	FGB	0.202102	22.3433	1.73375	0.0912999	0.307249	-5.04837
P67936;P67936-2	Tropomyosin alpha-4 chain	TPM4	1.11631	15.3057	1.72832	0.0922795	0.307249	-5.05708
P06310	Ig kappa chain V-II region RPMI 6410		-0.545219	17.7694	-1.64654	0.108133	0.349822	-5.18554
P07437	Tubulin beta chain	TUBB	0.815387	13.4629	1.64388	0.108683	0.349822	-5.18962
Q9H4B7	Tubulin beta-1 chain	TUBB1	0.995043	13.9038	1.63862	0.109781	0.349822	-5.19769
P01834	Ig kappa chain C region	IGKC	-0.260271	24.1135	-1.63833	0.109842	0.349822	-5.19813
P04275	von Willebrand factor;von Willebrand antigen 2	VWF	-0.640972	12.565	-1.61201	0.115469	0.363789	-5.23815
P02656	Apolipoprotein C-III	APOC3	-0.45579	17.5105	-1.60547	0.116904	0.364391	-5.24801
A0A0A0MS15		IGHV3-49	-0.501837	16.1859	-1.58849	0.120696	0.367325	-5.27344
P06312	Ig kappa chain V-IV region	IGKV4-1	-0.299215	20.1153	-1.58557	0.121359	0.367325	-5.2778
Q06033;Q06033-2	Inter-alpha-trypsin inhibitor heavy chain H3	ITIH3	0.34583	16.4272	1.58448	0.121606	0.367325	-5.27942
Q9NZT1	Calmodulin-like protein 5	CALML5	-0.688677	12.6378	-1.57633	0.123474	0.369163	-5.29152
P01766	Ig heavy chain V-III region BRO		-0.727746	14.0868	-1.54929	0.129835	0.38199	-5.33127
P02765	Alpha-2-HS-glycoprotein;Alpha-2-HS-glycoprotein chain A;Alpha-2-HS-glycoprotein chain B	AHSG	-0.19339	22.175	-1.54095	0.131849	0.38199	-5.3434
P04003	C4b-binding protein alpha chain	C4BPA	0.195343	19.9384	1.53954	0.132193	0.38199	-5.34545
P06331	Ig heavy chain V-II region ARH-77		0.545085	12.5298	1.53632	0.13298	0.38199	-5.35012
A0A0B4J1V2		IGHV2-26	-0.601315	15.6057	-1.52799	0.13503	0.384116	-5.36215
P04196	Histidine-rich glycoprotein	HRG	-0.212301	19.4737	-1.50506	0.140809	0.396702	-5.39498
A0A0C4DH68;A0A075B6R9		IGKV2-24;IGKV2D-24	-0.406785	17.7913	-1.49013	0.144677	0.403716	-5.41612
P27169	Serum paraoxonase/arylesterase 1	PON1	-0.239401	19.4891	-1.4848	0.146078	0.403781	-5.42362
O75083	WD repeat-containing protein 1	WDR1	0.636276	12.7754	1.47504	0.148671	0.407109	-5.43729
P02775	Platelet basic protein;Connective tissue-activating peptide III;TC-2;Connective tissue-activating peptide III(1-81);Beta-thromboglobulin;Neutrophil-activating peptide 2(74);Neutrophil-activating peptide 2(73);Neutrophil-activating peptide 2;TC-1;Neutrophil-activating peptide 2(1-66);Neutrophil-activating peptide 2(1-63)	PPBP	0.994316	15.7455	1.44699	0.15633	0.424117	-5.47615
P00747	Plasminogen;Plasmin heavy chain A;Activation peptide;Angiostatin;Plasmin heavy chain A, short form;Plasmin light chain B	PLG	-0.128739	19.2371	-1.44081	0.158058	0.424871	-5.48462
P01042;P01042-2;P01042-3	Kininogen-1;Kininogen-1 heavy chain;T-kinin;Bradykinin;Lysyl-bradykinin;Kininogen-1 light chain;Low molecular weight growth-promoting factor	KNG1	-0.130139	20.2382	-1.42247	0.163278	0.434913	-5.50958
A0A0C4DH32		IGHV3-20	0.624947	12.4534	1.41368	0.165825	0.437717	-5.52143
P04070;P04070-2	Vitamin K-dependent protein C;Vitamin K-dependent protein C light chain;Vitamin K-dependent protein C heavy chain;Activation peptide	PROC	-0.463901	12.3782	-1.39408	0.17162	0.448969	-5.54763
P01876	Ig alpha-1 chain C region	IGHA1	-0.256182	23.02	-1.37605	0.17709	0.455528	-5.57145
Q04756	Hepatocyte growth factor activator;Hepatocyte growth factor activator short chain;Hepatocyte growth factor activator long chain	HGFAC	-0.580927	13.7637	-1.37557	0.177236	0.455528	-5.57208
P23142	Fibulin-1	FBLN1	-0.549498	15.272	-1.36912	0.179228	0.456642	-5.58053
Q96KN2	Beta-Ala-His dipeptidase	CNDP1	-0.554144	13.5417	-1.35764	0.182811	0.461754	-5.59547
P10643	Complement component C7	C7	-0.255658	17.1146	-1.34211	0.187749	0.470176	-5.61552
P01703	Ig lambda chain V-I region NEWM		0.393796	18.421	1.32817	0.192269	0.477413	-5.63333
P20851;P20851-2	C4b-binding protein beta chain	C4BPB	0.95503	15.026	1.31469	0.196714	0.481784	-5.65039
P01701	Ig lambda chain V-I region NEW		0.755524	15.7116	1.30372	0.200394	0.481784	-5.66416
P02679-2	Fibrinogen gamma chain	FGG	0.141028	22.0902	1.30101	0.20131	0.481784	-5.66755
P01023	Alpha-2-macroglobulin	A2M	-0.226272	21.6964	-1.3003	0.201551	0.481784	-5.66843
P04430	Ig kappa chain V-I region BAN		-0.442887	15.522	-1.29824	0.202251	0.481784	-5.671
A0A0C4DH31		IGHV1-18	0.415634	18.2883	1.29064	0.204845	0.484028	-5.68044
O00391;O00391-2	Sulfhydryl oxidase 1	QSOX1	-0.471586	13.3339	-1.25755	0.216445	0.507346	-5.72096
P01743	Ig heavy chain V-I region HG3		0.583268	13.541	1.24601	0.220601	0.511941	-5.73485
Q96IY4;Q96IY4-2	Carboxypeptidase B2	CPB2	-0.264824	15.6438	-1.24245	0.221899	0.511941	-5.73913
P01742	Ig heavy chain V-I region EU		0.605067	14.314	1.21463	0.232211	0.53106	-5.77207
P02747	Complement C1q subcomponent subunit C	C1QC	-0.135264	18.275	-1.2104	0.233811	0.53106	-5.77702
Q92496;Q92496-2;Q92496-3	Complement factor H-related protein 4	CFHR4	0.636907	13.7456	1.1792	0.245855	0.548849	-5.81303
A8MUU1	Putative fatty acid-binding protein 5-like protein 3	FABP5P3	-0.506195	13.1971	-1.17642	0.246952	0.548849	-5.8162
P04432;P01597	Ig kappa chain V-I region Daudi;Ig kappa chain V-I region DEE		0.292578	19.1787	1.16871	0.250007	0.548849	-5.82495
P01601	Ig kappa chain V-I region HK101		-0.810807	13.7655	-1.16681	0.250764	0.548849	-5.8271
P04278;P04278-5;P04278-2;P04278-3;P04278-4	Sex hormone-binding globulin	SHBG	-0.72793	13.6693	-1.16619	0.251009	0.548849	-5.82779
P12259	Coagulation factor V;Coagulation factor V heavy chain;Coagulation factor V light chain	F5	0.453457	13.5789	1.16007	0.253459	0.5501	-5.83468
A0A087WSX0		IGLV5-45	-0.714093	13.4295	-1.15042	0.257361	0.554461	-5.84548
O00187;O00187-2	Mannan-binding lectin serine protease 2;Mannan-binding lectin serine protease 2 A chain;Mannan-binding lectin serine protease 2 B chain	MASP2	0.364465	12.341	1.13808	0.262412	0.561217	-5.85916
P04114	Apolipoprotein B-100;Apolipoprotein B-48	APOB	-0.202437	19.789	-1.11054	0.273941	0.580767	-5.88921
A0A0C4DH43			0.570795	16.0063	1.10407	0.276702	0.580767	-5.89617
Q15848	Adiponectin	ADIPOQ	-0.655851	14.4608	-1.09849	0.279096	0.580767	-5.90213
A0A0B4J1X8		IGHV3-43	-0.572865	15.1411	-1.0976	0.279482	0.580767	-5.90309
A0A075B6K5		IGLV3-9	-0.357305	19.4397	-1.07957	0.287332	0.592053	-5.92217
A0A087WSY6		IGKV3D-15	0.290746	18.2308	1.07588	0.288954	0.592053	-5.92603
Q02413	Desmoglein-1	DSG1	0.412758	12.5765	1.06553	0.29355	0.59361	-5.93683
P03951;P03951-2	Coagulation factor XI;Coagulation factor XIa heavy chain;Coagulation factor XIa light chain	F11	-0.264382	15.2467	-1.06504	0.293766	0.59361	-5.93733
Q9NQ79;Q9NQ79-3;Q9NQ79-2	Cartilage acidic protein 1	CRTAC1	-0.520488	12.8262	-1.05945	0.29627	0.594569	-5.94311
P00558;P00558-2;P07205	Phosphoglycerate kinase 1;Phosphoglycerate kinase 2	PGK1;PGK2	0.310105	12.432	1.04984	0.300609	0.599172	-5.95298
A0A0B4J1U7		IGHV6-1	-0.738599	16.8165	-1.04218	0.304099	0.600262	-5.9608
P02750	Leucine-rich alpha-2-glycoprotein	LRG1	0.549269	14.3683	1.03667	0.306627	0.600262	-5.96638
P01704	Ig lambda chain V-II region TOG		0.528122	17.9229	1.03262	0.308493	0.600262	-5.97047
P37802;P37802-2	Transgelin-2	TAGLN2	0.66415	15.9968	1.03077	0.30935	0.600262	-5.97233
Q12805;Q12805-5;Q12805-2;Q12805-4;Q12805-3	EGF-containing fibulin-like extracellular matrix protein 1	EFEMP1	-0.388851	13.9969	-1.02172	0.313554	0.601512	-5.98139
P0DOX5;P01857	Ig gamma-1 chain C region	IGHG1	-0.131865	23.5742	-1.02056	0.3141	0.601512	-5.98255
A0A0B4J1X5		IGHV3-74	-0.336545	16.9499	-1.01368	0.317325	0.602615	-5.98938
P05543	Thyroxine-binding globulin	SERPINA7	-0.232062	15.6812	-1.01058	0.318789	0.602615	-5.99244
P01871;P01871-2	Ig mu chain C region	IGHM	-0.300375	21.533	-0.977817	0.334524	0.620337	-6.02428
P13671	Complement component C6	C6	-0.146832	16.6042	-0.974704	0.336045	0.620337	-6.02726
O43866	CD5 antigen-like	CD5L	-0.313231	18.0284	-0.97206	0.337341	0.620337	-6.02978
P23083	Ig heavy chain V-I region V35		0.643839	15.0637	0.970048	0.338329	0.620337	-6.03169
P81605;P81605-2	Dermcidin;Survival-promoting peptide;DCD-1	DCD	-0.538725	14.0475	-0.968417	0.339132	0.620337	-6.03323
P04433;A0A0A0MRZ8	Ig kappa chain V-III region VG	IGKV3D-11	0.238824	19.0996	0.9649	0.340868	0.620337	-6.03656
P63261	Actin, cytoplasmic 2;Actin, cytoplasmic 2, N-terminally processed	ACTG1	0.487356	15.5558	0.959899	0.343345	0.620988	-6.04127
P02776;P10720	Platelet factor 4;Platelet factor 4, short form;Platelet factor 4 variant;Platelet factor 4 variant(4-74);Platelet factor 4 variant(5-74);Platelet factor 4 variant(6-74)	PF4;PF4V1	0.526953	14.2489	0.95518	0.345694	0.621401	-6.0457
P14923	Junction plakoglobin	JUP	0.41558	12.6007	0.950248	0.34816	0.622018	-6.0503
P08519	Apolipoprotein(a)	LPA	0.893143	15.6561	0.944452	0.351073	0.623421	-6.05568
P01034	Cystatin-C	CST3	-0.284632	14.3665	-0.938919	0.353869	0.624601	-6.06079
P55058;P55058-3;P55058-4;P55058-2	Phospholipid transfer protein	PLTP	-0.36938	12.687	-0.926407	0.360246	0.631675	-6.07223
P49747-2;P49747	Cartilage oligomeric matrix protein	COMP	-0.40903	12.8455	-0.922623	0.362189	0.631675	-6.07567
P04217;P04217-2	Alpha-1B-glycoprotein	A1BG	-0.111618	21.2427	-0.918311	0.364412	0.631791	-6.07956
P0DP01			0.609441	14.0376	0.904222	0.371735	0.636011	-6.09216
A0A0C4DH33		IGHV1-24	0.450267	16.8161	0.90157	0.373124	0.636011	-6.09452
P01859	Ig gamma-2 chain C region	IGHG2	-0.158125	22.7898	-0.899232	0.374352	0.636011	-6.09658
Q96FN4;Q96FN4-2	Copine-2	CPNE2	0.524162	12.7979	0.884471	0.382161	0.636011	-6.10952
A0A0C4DH24;A0A0A0MT36		IGKV6-21;IGKV6D-21	-0.420959	14.0948	-0.87982	0.384643	0.636011	-6.11355
P01833	Polymeric immunoglobulin receptor;Secretory component	PIGR	0.624398	11.7987	0.877545	0.385861	0.636011	-6.11552
P06702	Protein S100-A9	S100A9	-0.527735	13.2704	-0.87672	0.386303	0.636011	-6.11623
A0A075B6J9		IGLV2-18	0.626628	16.2394	0.876237	0.386562	0.636011	-6.11665
P01764	Ig heavy chain V-III region 23	IGHV3-23	0.211453	19.2001	0.873517	0.388023	0.636011	-6.11899
P04792	Heat shock protein beta-1	HSPB1	0.372078	13.3032	0.872532	0.388553	0.636011	-6.11983
A0A0C4DH67;A0A0C4DH69		IGKV1-8;IGKV1-9	-0.323103	17.2627	-0.863606	0.393376	0.640328	-6.12745
A0A0B4J1V6		IGHV3-73	-0.410397	13.5436	-0.857668	0.396605	0.642017	-6.13248
A0A075B6I0		IGLV8-61	0.699455	17.3145	0.840203	0.406198	0.653935	-6.14708
P43652	Afamin	AFM	-0.0961994	17.6011	-0.829782	0.411991	0.657542	-6.15565
P01602	Ig kappa chain V-I region HK102	IGKV1-5	-0.22133	16.3614	-0.82105	0.416884	0.657542	-6.16276
P01699	Ig lambda chain V-I region VOR		0.452608	13.4654	0.820261	0.417327	0.657542	-6.1634
O14950;P19105	Myosin regulatory light chain 12B;Myosin regulatory light chain 12A	MYL12B;MYL12A	0.318207	12.4307	0.819189	0.417931	0.657542	-6.16426
P01709	Ig lambda chain V-II region MGC		0.412522	16.4387	0.816122	0.41966	0.657542	-6.16673
Q12860;Q12860-3;Q12860-2	Contactin-1	CNTN1	-0.456133	12.7014	-0.796641	0.430748	0.671326	-6.18223
Q13201	Multimerin-1;Platelet glycoprotein Ia*;155 kDa platelet multimerin	MMRN1	-0.255755	12.3533	-0.772455	0.444758	0.689492	-6.20097
P22792	Carboxypeptidase N subunit 2	CPN2	0.104078	16.9014	0.740757	0.463522	0.714276	-6.22467
A0A0C4DH25		IGKV3D-20	-0.681582	16.5149	-0.737259	0.46562	0.714276	-6.22723
P15924;P15924-2;P15924-3	Desmoplakin	DSP	0.30853	12.6511	0.724607	0.473257	0.71565	-6.23638
P01860	Ig gamma-3 chain C region	IGHG3	-0.182815	23.1837	-0.724249	0.473473	0.71565	-6.23664
P05160	Coagulation factor XIII B chain	F13B	-0.110681	15.6674	-0.72364	0.473843	0.71565	-6.23708
A0A0J9YXX1			0.414076	13.2273	0.697356	0.489945	0.736173	-6.25557
B9A064;P0DOX8;P0CG04	Immunoglobulin lambda-like polypeptide 5;Ig lambda-1 chain C regions	IGLL5;IGLC1	-0.104743	23.432	-0.680081	0.500692	0.748483	-6.26737
A0A0C4DH38		IGHV5-51	-0.246463	16.6955	-0.668398	0.508033	0.755603	-6.27518
P0DOY3			0.171879	23.4627	0.654018	0.51715	0.761595	-6.28461
P01011	Alpha-1-antichymotrypsin;Alpha-1-antichymotrypsin His-Pro-less	SERPINA3	0.109594	20.2068	0.653844	0.517261	0.761595	-6.28472
Q9UK55	Protein Z-dependent protease inhibitor	SERPINA10	-0.252092	13.7943	-0.644253	0.523391	0.766768	-6.2909
A0A0B4J1V1		IGHV3-21	0.347595	16.141	0.61966	0.539284	0.783067	-6.30634
P04180	Phosphatidylcholine-sterol acyltransferase	LCAT	0.188918	13.9043	0.618774	0.539862	0.783067	-6.30689
A0A0B4J2H0		IGHV1-69-2	0.465517	15.5861	0.61046	0.545294	0.785487	-6.31196
P0DOX2;P01877	Ig alpha-2 chain C region	IGHA2	-0.130035	18.6102	-0.608022	0.546892	0.785487	-6.31344
P02746	Complement C1q subcomponent subunit B	C1QB	0.0638103	18.4852	0.602622	0.550441	0.786727	-6.31669
A0A0B4J1V0		IGHV3-15	0.154167	16.8145	0.578711	0.566295	0.805455	-6.33074
A0A075B6Q5		IGHV3-64	-0.239413	15.7447	-0.574604	0.569041	0.805455	-6.33309
P19652	Alpha-1-acid glycoprotein 2	ORM2	-0.264493	16.733	-0.568602	0.573066	0.806757	-6.33651
A0A075B6S5		IGKV1-27	0.3466	12.956	0.565029	0.575469	0.806757	-6.33852
P15169	Carboxypeptidase N catalytic chain	CPN1	-0.189627	14.3279	-0.556271	0.581379	0.809339	-6.34341
P04406;P04406-2	Glyceraldehyde-3-phosphate dehydrogenase	GAPDH	0.336892	14.7574	0.554121	0.582834	0.809339	-6.3446
P25311	Zinc-alpha-2-glycoprotein	AZGP1	-0.0707891	18.7333	-0.545649	0.588586	0.812585	-6.34924
Q9UGM3;Q9UGM3-4;Q9UGM3-8;Q9UGM3-2;Q9UGM3-5;Q9UGM3-3;Q9UGM3-7;Q9UGM3-6;Q9UGM3-9	Deleted in malignant brain tumors 1 protein	DMBT1	-0.285612	12.7129	-0.534921	0.595909	0.812585	-6.35501
P01782	Ig heavy chain V-III region DOB		-0.35122	17.324	-0.529884	0.599362	0.812585	-6.35769
P02649	Apolipoprotein E	APOE	-0.126138	19.1959	-0.52859	0.60025	0.812585	-6.35837
P01024	Complement C3;Complement C3 beta chain;C3-beta-c;Complement C3 alpha chain;C3a anaphylatoxin;Acylation stimulating protein;Complement C3b alpha chain;Complement C3c alpha chain fragment 1;Complement C3dg fragment;Complement C3g fragment;Complement C3d fragment;Complement C3f fragment;Complement C3c alpha chain fragment 2	C3	0.0477679	21.7555	0.527931	0.600703	0.812585	-6.35872
A0A0J9YX35			-0.182247	16.114	-0.522351	0.604543	0.812585	-6.36164
P60709	Actin, cytoplasmic 1;Actin, cytoplasmic 1, N-terminally processed	ACTB	0.293065	18.2928	0.522291	0.604585	0.812585	-6.36167
P01591	Immunoglobulin J chain	IGJ	-0.176888	16.6347	-0.506814	0.615296	0.821079	-6.36961
P08697;P08697-2	Alpha-2-antiplasmin	SERPINF2	-0.0663842	18.6952	-0.505069	0.61651	0.821079	-6.37049
P26927;Q2TV78-2;Q2TV78	Hepatocyte growth factor-like protein;Hepatocyte growth factor-like protein alpha chain;Hepatocyte growth factor-like protein beta chain;Putative macrophage stimulating 1-like protein	MST1;MST1L	0.204663	14.2927	0.479894	0.634131	0.827324	-6.38285
P01772	Ig heavy chain V-III region KOL		0.141625	17.1206	0.477337	0.635933	0.827324	-6.38408
P05156	Complement factor I;Complement factor I heavy chain;Complement factor I light chain	CFI	-0.0548842	18.2583	-0.477047	0.636138	0.827324	-6.38421
P01880;P01880-2	Ig delta chain C region	IGHD	-0.217511	12.7224	-0.471402	0.640125	0.827324	-6.38689
P15814	Immunoglobulin lambda-like polypeptide 1	IGLL1	-0.419501	14.8875	-0.470676	0.640639	0.827324	-6.38723
P05155;P05155-2;P05155-3	Plasma protease C1 inhibitor	SERPING1	-0.0539491	19.1379	-0.470232	0.640953	0.827324	-6.38744
P01817	Ig heavy chain V-II region MCE		-0.239588	15.348	-0.467047	0.643208	0.827324	-6.38893
P02751;P02751-8;P02751-7;P02751-1;P02751-3;P02751-14;P02751-9;P02751-17;P02751-13;P02751-10;P02751-6;P02751-5;P02751-11;P02751-4;P02751-12	Fibronectin;Anastellin;Ugl-Y1;Ugl-Y2;Ugl-Y3	FN1	-0.165831	18.228	-0.462614	0.646354	0.827324	-6.39098
P02790	Hemopexin	HPX	0.0433085	21.7662	0.459033	0.6489	0.827324	-6.39263
Q01469	Fatty acid-binding protein, epidermal	FABP5	0.148005	12.2362	0.45828	0.649435	0.827324	-6.39298
P61626	Lysozyme C	LYZ	0.256098	13.3521	0.450807	0.654763	0.829702	-6.39637
P00746	Complement factor D	CFD	-0.111812	14.2878	-0.446402	0.657912	0.829702	-6.39834
A0A075B6K4		IGLV3-10	0.254226	14.0806	0.443769	0.659797	0.829702	-6.39951
P35858;P35858-2	Insulin-like growth factor-binding protein complex acid labile subunit	IGFALS	-0.0936212	15.6746	-0.436717	0.664858	0.830723	-6.40261
P07360	Complement component C8 gamma chain	C8G	0.0522903	16.1211	0.429123	0.670326	0.830723	-6.4059
P06681;P06681-3;P06681-2	Complement C2;Complement C2b fragment;Complement C2a fragment	C2	0.0570436	15.9634	0.427072	0.671805	0.830723	-6.40677
P04439;P04439-2;P10321;P10321-2;P01893	HLA class I histocompatibility antigen, A-3 alpha chain;HLA class I histocompatibility antigen, Cw-7 alpha chain;Putative HLA class I histocompatibility antigen, alpha chain H	HLA-A;HLA-C;HLA-H	0.139799	12.5314	0.426871	0.67195	0.830723	-6.40686
P05546	Heparin cofactor 2	SERPIND1	-0.0685509	17.2507	-0.419307	0.67742	0.833966	-6.41006
P01706	Ig lambda chain V-II region BOH		0.298616	15.5696	0.406348	0.686831	0.837951	-6.4154
P00742	Coagulation factor X;Factor X light chain;Factor X heavy chain;Activated factor Xa heavy chain	F10	0.071277	15.6191	0.405422	0.687505	0.837951	-6.41578
P01824	Ig heavy chain V-II region WAH		0.114788	19.3771	0.403047	0.689236	0.837951	-6.41674
P09871	Complement C1s subcomponent;Complement C1s subcomponent heavy chain;Complement C1s subcomponent light chain	C1S	0.0394327	17.4767	0.396603	0.693941	0.840185	-6.41932
Q96PD5;Q96PD5-2	N-acetylmuramoyl-L-alanine amidase	PGLYRP2	-0.0546667	17.6607	-0.391654	0.697564	0.841095	-6.42127
P00751;P00751-2	Complement factor B;Complement factor B Ba fragment;Complement factor B Bb fragment	CFB	0.0463897	20.303	0.38268	0.704149	0.843804	-6.42474
P01599	Ig kappa chain V-I region Gal		0.118095	16.9362	0.378959	0.706887	0.843804	-6.42616
P04004	Vitronectin;Vitronectin V65 subunit;Vitronectin V10 subunit;Somatomedin-B	VTN	0.0399758	20.5185	0.376837	0.70845	0.843804	-6.42696
P01763	Ig heavy chain V-III region WEA		0.308718	15.1434	0.366654	0.715969	0.846395	-6.43075
P03952	Plasma kallikrein;Plasma kallikrein heavy chain;Plasma kallikrein light chain	KLKB1	-0.0459133	18.9637	-0.366067	0.716402	0.846395	-6.43096
P00450	Ceruloplasmin	CP	0.0536473	20.6507	0.356666	0.72337	0.851195	-6.43436
P02655	Apolipoprotein C-II;Proapolipoprotein C-II	APOC2	-0.168559	14.3055	-0.333982	0.740281	0.865241	-6.4422
P01619	Ig kappa chain V-III region B6		0.0792321	19.844	0.332737	0.741213	0.865241	-6.44262
P68032;P68133;P62736;P63267	Actin, alpha cardiac muscle 1;Actin, alpha skeletal muscle;Actin, aortic smooth muscle;Actin, gamma-enteric smooth muscle	ACTC1;ACTA1;ACTA2;ACTG2	-0.203901	15.4317	-0.31833	0.752027	0.874381	-6.44731
P01614;A0A087WW87	Ig kappa chain V-II region Cum	IGKV2-40	-0.171807	13.8075	-0.308997	0.759059	0.879069	-6.45025
A0A0C4DH73;P01611	Ig kappa chain V-I region Wes	IGKV1-12	-0.159295	13.5507	-0.302113	0.76426	0.881607	-6.45235
P01009;P01009-2;P01009-3	Alpha-1-antitrypsin;Short peptide from AAT	SERPINA1	-0.0395	22.8773	-0.2907	0.772906	0.888084	-6.45574
A0A075B6P5;P01615	Ig kappa chain V-II region FR	IGKV2D-28	0.0589661	20.379	0.268171	0.790059	0.901882	-6.46205
Q14624;Q14624-2;Q14624-3;Q14624-4	Inter-alpha-trypsin inhibitor heavy chain H4;70 kDa inter-alpha-trypsin inhibitor heavy chain H4;35 kDa inter-alpha-trypsin inhibitor heavy chain H4	ITIH4	-0.0238945	19.9341	-0.266848	0.79107	0.901882	-6.4624
P80748	Ig lambda chain V-III region LOI		0.163977	14.5436	0.245846	0.807162	0.911845	-6.4678
P01767;A0A0C4DH42	Ig heavy chain V-III region BUT	IGHV3-66	-0.136819	14.4017	-0.239802	0.811809	0.911845	-6.46927
P07225	Vitamin K-dependent protein S	PROS1	0.0358909	16.9133	0.239666	0.811914	0.911845	-6.46931
P00736	Complement C1r subcomponent;Complement C1r subcomponent heavy chain;Complement C1r subcomponent light chain	C1R	-0.0231697	18.3391	-0.239218	0.812258	0.911845	-6.46941
P0DOX6			-0.204187	13.5052	-0.228522	0.820501	0.917583	-6.47192
A0A0C4DH41;P01825;P0DP08	Ig heavy chain V-II region NEWM	IGHV4-61	-0.0965097	15.0146	-0.206724	0.83736	0.92809	-6.47668
P08603	Complement factor H	CFH	0.017503	19.7432	0.201808	0.841174	0.92809	-6.47769
Q15485;Q15485-2	Ficolin-2	FCN2	-0.0783709	13.2316	-0.195155	0.846341	0.92809	-6.47901
A0A0B4J1U3		IGLV1-36	-0.120131	13.1431	-0.193311	0.847774	0.92809	-6.47937
Q03591	Complement factor H-related protein 1	CFHR1	0.0918612	17.6751	0.190744	0.84977	0.92809	-6.47986
P01717	Ig lambda chain V-IV region Hil		0.0852697	12.7203	0.188105	0.851823	0.92809	-6.48037
P20742;P20742-2	Pregnancy zone protein	PZP	-0.169437	13.7866	-0.187789	0.852069	0.92809	-6.48043
Q9NZP8	Complement C1r subcomponent-like protein	C1RL	-0.0688315	14.5915	-0.178189	0.859547	0.932768	-6.48219
P00739;P00739-2	Haptoglobin-related protein	HPR	0.03682	18.1228	0.173789	0.86298	0.933037	-6.48296
P0DOX3			0.158161	15.5241	0.167676	0.867752	0.934748	-6.48401
P00488	Coagulation factor XIII A chain	F13A1	0.0516933	14.9905	0.16079	0.873135	0.937101	-6.48515
P08571	Monocyte differentiation antigen CD14;Monocyte differentiation antigen CD14, urinary form;Monocyte differentiation antigen CD14, membrane-bound form	CD14	0.0469582	13.876	0.153594	0.878765	0.939701	-6.48628
A0A075B6H9		IGLV4-69	0.0593715	12.5878	0.13891	0.890276	0.947796	-6.48844
P00740;P00740-2	Coagulation factor IX;Coagulation factor IXa light chain;Coagulation factor IXa heavy chain	F9	0.0471315	13.7097	0.135688	0.892804	0.947796	-6.48888
Q9BQE3	Tubulin alpha-1C chain	TUBA1C	-0.0472509	12.8003	-0.125367	0.900912	0.952951	-6.49023
P01762	Ig heavy chain V-III region TRO		-0.0339303	16.7906	-0.114075	0.909796	0.957628	-6.49159
Q16610;Q16610-4	Extracellular matrix protein 1	ECM1	0.0314848	15.1657	0.11144	0.911871	0.957628	-6.49189
P0DP09;A0A0B4J2D9		IGKV1D-13	0.0929503	14.0147	0.10647	0.915785	0.957638	-6.49243
O95445;O95445-2	Apolipoprotein M	APOM	-0.0197788	15.899	-0.0983571	0.92218	0.957638	-6.49327
P01780	Ig heavy chain V-III region JON		0.0278539	18.9643	0.0964442	0.923689	0.957638	-6.49345
P07357	Complement component C8 alpha chain	C8A	0.0093303	17.2134	0.092751	0.926602	0.957638	-6.4938
P02760	Protein AMBP;Alpha-1-microglobulin;Inter-alpha-trypsin inhibitor light chain;Trypstatin	AMBP	-0.0084103	19.4695	-0.0906985	0.928222	0.957638	-6.49399
A0A0C4DH34		IGHV4-28	0.049977	14.3834	0.0826665	0.934563	0.958715	-6.49469
Q14520;Q14520-2	Hyaluronan-binding protein 2;Hyaluronan-binding protein 2 50 kDa heavy chain;Hyaluronan-binding protein 2 50 kDa heavy chain alternate form;Hyaluronan-binding protein 2 27 kDa light chain;Hyaluronan-binding protein 2 27 kDa light chain alternate form	HABP2	-0.0441212	14.7537	-0.0810866	0.935811	0.958715	-6.49482
A0A075B6S2;A2NJV5;A0A0A0MRZ7		IGKV2D-29;IGKV A18;IGKV2D-26	0.0403315	16.3844	0.0625173	0.950488	0.967023	-6.49616
Q08380	Galectin-3-binding protein	LGALS3BP	-0.0386709	13.8835	-0.0624751	0.950521	0.967023	-6.49616
Q15582	Transforming growth factor-beta-induced protein ig-h3	TGFBI	-0.0209624	12.5477	-0.0554237	0.9561	0.969333	-6.49658
P00748	Coagulation factor XII;Coagulation factor XIIa heavy chain;Beta-factor XIIa part 1;Coagulation factor XIIa light chain	F12	0.0102758	18.089	0.0474335	0.962423	0.972379	-6.49699
P01031	Complement C5;Complement C5 beta chain;Complement C5 alpha chain;C5a anaphylatoxin;Complement C5 alpha chain	C5	0.00885091	17.6216	0.0408511	0.967635	0.972895	-6.49729
P07358	Complement component C8 beta chain	C8B	0.0051897	17.9166	0.0384008	0.969575	0.972895	-6.49738
Q9UGM5;Q9UGM5-2	Fetuin-B	FETUB	0.00690667	16.4071	0.0208719	0.98346	0.98346	-6.4979

## Sheet: PLASMA_PROTEINS.rem_vs_con
ACCESSION	PROTEIN_NAME	SYMBOL	logFC	AveExpr	t	P.Value	adj.P.Val	B
P69905	Hemoglobin subunit alpha	HBA1	-1.94126	18.2645	-7.25008	1.32929e-08	3.89482e-06	9.69701
P23142-4;P23142-2;P23142-3	Fibulin-1	FBLN1	2.2572	14.9295	6.71412	6.87728e-08	1.00752e-05	8.09824
P00740;P00740-2	Coagulation factor IX;Coagulation factor IXa light chain;Coagulation factor IXa heavy chain	F9	-2.20056	13.7097	-6.02463	5.84254e-07	4.44844e-05	6.01761
P68871	Hemoglobin subunit beta;LVV-hemorphin-7;Spinorphin	HBB	-1.52888	19.6877	-6.01222	6.07296e-07	4.44844e-05	5.98002
P00915	Carbonic anhydrase 1	CA1	-2.29644	13.3309	-5.82149	1.10045e-06	5.44586e-05	5.40249
P0DOY3			1.60761	23.4627	5.81722	1.11519e-06	5.44586e-05	5.38956
P05452	Tetranectin	CLEC3B	-2.00781	16.6955	-5.6779	1.72182e-06	7.20705e-05	4.96784
Q96IY4;Q96IY4-2	Carboxypeptidase B2	CPB2	-1.24531	15.6438	-5.55606	2.51702e-06	9.2186e-05	4.5994
P02652	Apolipoprotein A-II;Proapolipoprotein A-II;Truncated apolipoprotein A-II	APOA2	-2.12143	17.6701	-5.24848	6.55312e-06	0.000213341	3.67201
P02042	Hemoglobin subunit delta	HBD	-2.14452	13.5275	-5.12517	9.60573e-06	0.000281448	3.3019
P08514;P08514-3;P08514-2	Integrin alpha-IIb;Integrin alpha-IIb heavy chain;Integrin alpha-IIb light chain, form 1;Integrin alpha-IIb light chain, form 2	ITGA2B	2.84266	13.9289	5.04392	1.23521e-05	0.000329014	3.05873
P01008	Antithrombin-III	SERPINC1	-0.425748	19.9148	-4.84622	2.27259e-05	0.000554892	2.46986
P01602	Ig kappa chain V-I region HK102	IGKV1-5	-1.3067	16.3614	-4.60968	4.68917e-05	0.000991955	1.77182
P22352	Glutathione peroxidase 3	GPX3	-0.834244	17.0787	-4.60617	4.73972e-05	0.000991955	1.76151
P03951;P03951-2	Coagulation factor XI;Coagulation factor XIa heavy chain;Coagulation factor XIa light chain	F11	-1.18057	15.2467	-4.52265	6.11071e-05	0.00119362	1.51714
P05546	Heparin cofactor 2	SERPIND1	-0.737674	17.2507	-4.29092	0.000123	0.00225243	0.845762
P08185	Corticosteroid-binding globulin	SERPINA6	-0.88674	16.5878	-4.18056	0.000171085	0.002894	0.529916
P36955	Pigment epithelium-derived factor	SERPINF1	-0.547388	16.9821	-4.16765	0.000177788	0.002894	0.493166
P02745	Complement C1q subcomponent subunit A	C1QA	-0.448705	18.6848	-4.1389	0.000193662	0.00291579	0.411423
Q15848	Adiponectin	ADIPOQ	-2.57211	14.4608	-4.09684	0.000219407	0.00291579	0.292205
O14791;O14791-3;O14791-2	Apolipoprotein L1	APOL1	0.660173	18.0618	4.08634	0.000226333	0.00291579	0.262533
P08571	Monocyte differentiation antigen CD14;Monocyte differentiation antigen CD14, urinary form;Monocyte differentiation antigen CD14, membrane-bound form	CD14	-1.31314	13.876	-4.08454	0.000227544	0.00291579	0.257438
P19652	Alpha-1-acid glycoprotein 2	ORM2	-1.99096	16.733	-4.0703	0.000237338	0.00291579	0.217215
P01024	Complement C3;Complement C3 beta chain;C3-beta-c;Complement C3 alpha chain;C3a anaphylatoxin;Acylation stimulating protein;Complement C3b alpha chain;Complement C3c alpha chain fragment 1;Complement C3dg fragment;Complement C3g fragment;Complement C3d fragment;Complement C3f fragment;Complement C3c alpha chain fragment 2	C3	-0.38707	21.7555	-4.06817	0.000238836	0.00291579	0.21121
P29622	Kallistatin	SERPINA4	-1.08794	15.4496	-4.00112	0.000291065	0.00341129	0.0226024
P15169	Carboxypeptidase N catalytic chain	CPN1	-1.4179	14.3279	-3.95549	0.000332817	0.0037506	-0.105089
P01344-3;P01344;P01344-2	Insulin-like growth factor II;Insulin-like growth factor II;Insulin-like growth factor II Ala-25 Del;Preptin	IGF2	-1.01494	13.717	-3.90034	0.000391098	0.00424414	-0.258639
O00151	PDZ and LIM domain protein 1	PDLIM1	2.12222	13.287	3.87185	0.000424971	0.00444701	-0.337607
P01031	Complement C5;Complement C5 beta chain;Complement C5 alpha chain;C5a anaphylatoxin;Complement C5 alpha chain	C5	-0.866259	17.6216	-3.80217	0.000520284	0.00510628	-0.529775
A0A0C4DH41;P01825;P0DP08	Ig heavy chain V-II region NEWM	IGHV4-61	-1.86252	15.0146	-3.79393	0.000532833	0.00510628	-0.552386
P10909;P10909-4;P10909-6;P10909-5;P10909-2;P10909-3	Clusterin;Clusterin beta chain;Clusterin alpha chain	CLU	-0.495073	19.4411	-3.78915	0.000540255	0.00510628	-0.565509
P01011	Alpha-1-antichymotrypsin;Alpha-1-antichymotrypsin His-Pro-less	SERPINA3	-0.655073	20.2068	-3.71659	0.00066592	0.00609733	-0.763709
P07225	Vitamin K-dependent protein S	PROS1	-0.579401	16.9133	-3.67933	0.000741005	0.00657923	-0.864823
Q9UK55	Protein Z-dependent protease inhibitor	SERPINA10	-1.50326	13.7943	-3.65342	0.000797981	0.00672991	-0.934873
P05155;P05155-2;P05155-3	Plasma protease C1 inhibitor	SERPING1	-0.440076	19.1379	-3.64774	0.000811036	0.00672991	-0.950213
P08697;P08697-2	Alpha-2-antiplasmin	SERPINF2	-0.503224	18.6952	-3.64095	0.000826883	0.00672991	-0.968501
P51884	Lumican	LUM	-1.45281	14.729	-3.52948	0.00113427	0.00883329	-1.26673
P04114	Apolipoprotein B-100;Apolipoprotein B-48	APOB	-0.675872	19.789	-3.52595	0.00114561	0.00883329	-1.27611
P43652	Afamin	AFM	-0.424681	17.6011	-3.48355	0.00129063	0.00969625	-1.3883
P19827;P19827-3	Inter-alpha-trypsin inhibitor heavy chain H1	ITIH1	-0.32173	19.4187	-3.43666	0.00147154	0.010779	-1.51161
P35542	Serum amyloid A-4 protein	SAA4	0.572752	19.0657	3.40859	0.00159118	0.0113711	-1.585
P80108	Phosphatidylinositol-glycan-specific phospholipase D	GPLD1	-0.882147	15.5621	-3.37129	0.00176468	0.0122595	-1.68207
A0A0C4DH34		IGHV4-28	-2.13879	14.3834	-3.3643	0.00179918	0.0122595	-1.70021
P62937;P62937-2	Peptidyl-prolyl cis-trans isomerase A;Peptidyl-prolyl cis-trans isomerase A, N-terminally processed	PPIA	1.58947	13.2136	3.33246	0.00196451	0.0130818	-1.78255
P06733;P06733-2	Alpha-enolase	ENO1	1.78235	12.7807	3.3115	0.00208112	0.0135504	-1.83651
P06276	Cholinesterase	BCHE	-2.07194	13.6316	-3.22442	0.00264028	0.0168174	-2.05875
P41222	Prostaglandin-H2 D-isomerase	PTGDS	1.2935	13.2607	3.20891	0.00275381	0.0171674	-2.09799
Q86UX7;Q86UX7-2	Fermitin family homolog 3	FERMT3	1.52145	13.926	3.17715	0.00300097	0.0183184	-2.17803
P01019	Angiotensinogen;Angiotensin-1;Angiotensin-2;Angiotensin-3;Angiotensin-4;Angiotensin 1-9;Angiotensin 1-7;Angiotensin 1-5;Angiotensin 1-4	AGT	-0.7641	17.6095	-3.16738	0.00308119	0.0184243	-2.20258
P11142;P54652;P11142-2	Heat shock cognate 71 kDa protein;Heat shock-related 70 kDa protein 2	HSPA8;HSPA2	1.14474	12.451	3.15025	0.00322665	0.0189081	-2.24547
B9A064;P0DOX8;P0CG04	Immunoglobulin lambda-like polypeptide 5;Ig lambda-1 chain C regions	IGLL5;IGLC1	0.504722	23.432	3.11642	0.00353334	0.0202994	-2.32983
P04433;A0A0A0MRZ8	Ig kappa chain V-III region VG	IGKV3D-11	0.809199	19.0996	3.10904	0.00360373	0.0203057	-2.34814
P01766	Ig heavy chain V-III region BRO		-1.52599	14.0868	-3.08938	0.00379802	0.0209966	-2.39685
P13671	Complement component C6	C6	-0.486752	16.6042	-3.07276	0.00396999	0.0215409	-2.43789
P61224;P61224-3;P61224-4;P62834;A6NIZ1;P61224-2	Ras-related protein Rap-1b;Ras-related protein Rap-1A;Ras-related protein Rap-1b-like protein	RAP1B;RAP1A	1.6548	14.1896	3.02843	0.00446518	0.0237872	-2.54671
Q9NZP8	Complement C1r subcomponent-like protein	C1RL	-1.19697	14.5915	-2.94676	0.00553342	0.0287	-2.74469
P18206;P18206-2	Vinculin	VCL	1.67928	13.4403	2.94332	0.00558328	0.0287	-2.75295
P19823	Inter-alpha-trypsin inhibitor heavy chain H2	ITIH2	-0.283536	20.0236	-2.90851	0.00611245	0.0307358	-2.83629
P35579;P35579-2	Myosin-9	MYH9	1.639	14.0139	2.9037	0.00618913	0.0307358	-2.84775
P63104;P63104-2	14-3-3 protein zeta/delta	YWHAZ	1.2792	12.7749	2.89084	0.00639871	0.031247	-2.87835
P02790	Hemopexin	HPX	-0.282452	21.7662	-2.84696	0.00716457	0.0344134	-2.98209
A0A0J9YX35			-1.03319	16.114	-2.81612	0.00775332	0.0366407	-3.05441
P02750	Leucine-rich alpha-2-glycoprotein	LRG1	-1.55999	14.3683	-2.79991	0.00808052	0.0375808	-3.09222
P05090	Apolipoprotein D	APOD	-0.650024	18.1491	-2.7786	0.00853032	0.0390529	-3.14172
P12814;P12814-2;P12814-3;P12814-4	Alpha-actinin-1	ACTN1	1.53026	13.6863	2.75708	0.0090081	0.0406057	-3.19145
P01594;P01593	Ig kappa chain V-I region AU;Ig kappa chain V-I region AG		0.832868	18.7943	2.72553	0.00975369	0.0433005	-3.2639
P02747	Complement C1q subcomponent subunit C	C1QC	-0.314691	18.275	-2.67792	0.0109876	0.0477071	-3.37219
P07437	Tubulin beta chain	TUBB	1.38977	13.4629	2.66452	0.0113601	0.0477071	-3.40244
P81605;P81605-2	Dermcidin;Survival-promoting peptide;DCD-1	DCD	-1.55835	14.0475	-2.66397	0.0113758	0.0477071	-3.40369
P00736	Complement C1r subcomponent;Complement C1r subcomponent heavy chain;Complement C1r subcomponent light chain	C1R	-0.271245	18.3391	-2.66319	0.0113976	0.0477071	-3.40543
A0A0C4DH38		IGHV5-51	-1.0246	16.6955	-2.64245	0.0119991	0.0495173	-3.45203
P0C0L4;P0C0L4-2	Complement C4-A;Complement C4 beta chain;Complement C4-A alpha chain;C4a anaphylatoxin;C4b-A;C4d-A;Complement C4 gamma chain	C4A	-0.56657	17.9986	-2.59649	0.0134374	0.0546826	-3.55441
Q9Y490	Talin-1	TLN1	2.21306	14.5121	2.54446	0.0152562	0.0598208	-3.66883
P09211	Glutathione S-transferase P	GSTP1	0.956803	12.3252	2.54439	0.0152587	0.0598208	-3.66898
P02774;P02774-3;P02774-2	Vitamin D-binding protein	GC	-0.271391	20.6987	-2.54294	0.0153125	0.0598208	-3.67214
P05154	Plasma serine protease inhibitor	SERPINA5	-0.819391	13.1708	-2.53438	0.0156338	0.0602723	-3.69082
Q16610;Q16610-4	Extracellular matrix protein 1	ECM1	0.737277	15.1657	2.48163	0.0177519	0.0670966	-3.80483
P01009;P01009-2;P01009-3	Alpha-1-antitrypsin;Short peptide from AAT	SERPINA1	-0.354217	22.8773	-2.47905	0.0178619	0.0670966	-3.81037
A0A0C4DH73;P01611	Ig kappa chain V-I region Wes	IGKV1-12	-1.36354	13.5507	-2.45925	0.0187273	0.0694571	-3.8527
P21333;P21333-2	Filamin-A	FLNA	2.00521	14.5003	2.44676	0.0192923	0.0706581	-3.87926
Q9H4B7	Tubulin beta-1 chain	TUBB1	1.55604	13.9038	2.43683	0.0197528	0.0714516	-3.90033
P01876	Ig alpha-1 chain C region	IGHA1	0.467849	23.02	2.38978	0.0220734	0.0788719	-3.99928
P04075;P04075-2	Fructose-bisphosphate aldolase A	ALDOA	1.53119	14.6103	2.37628	0.0227832	0.0804273	-4.02741
P00558;P00558-2;P07205	Phosphoglycerate kinase 1;Phosphoglycerate kinase 2	PGK1;PGK2	0.733293	12.432	2.36081	0.0236221	0.0823963	-4.05951
P01714	Ig lambda chain V-III region SH		1.53687	14.4475	2.33959	0.0248183	0.0855502	-4.10328
P23142	Fibulin-1	FBLN1	-0.972066	15.272	-2.30323	0.0269946	0.0919699	-4.17759
P00747	Plasminogen;Plasmin heavy chain A;Activation peptide;Angiostatin;Plasmin heavy chain A, short form;Plasmin light chain B	PLG	-0.214764	19.2371	-2.28574	0.0281019	0.0941654	-4.21304
P07358	Complement component C8 beta chain	C8B	-0.323814	17.9166	-2.27856	0.0285677	0.0941654	-4.22753
P02671;P02671-2	Fibrinogen alpha chain;Fibrinopeptide A;Fibrinogen alpha chain	FGA	0.304187	22.7218	2.27802	0.0286032	0.0941654	-4.22862
A0A0B4J1V6		IGHV3-73	-1.12753	13.5436	-2.24084	0.031132	0.10055	-4.3031
P49908	Selenoprotein P	SEPP1	-0.915595	13.0139	-2.23947	0.0312287	0.10055	-4.30582
P05543	Thyroxine-binding globulin	SERPINA7	-0.539351	15.6812	-2.2336	0.0316474	0.10079	-4.3175
P68366;P68366-2	Tubulin alpha-4A chain	TUBA4A	1.3621	14.0778	2.21801	0.032782	0.103281	-4.34837
P00748	Coagulation factor XII;Coagulation factor XIIa heavy chain;Beta-factor XIIa part 1;Coagulation factor XIIa light chain	F12	-0.502666	18.089	-2.20657	0.0336377	0.10485	-4.37092
P18428	Lipopolysaccharide-binding protein	LBP	1.33712	13.8144	2.19836	0.0342642	0.105678	-4.38705
A0A075B6I0		IGLV8-61	1.91515	17.3145	2.18773	0.0350905	0.107099	-4.40787
P35858;P35858-2	Insulin-like growth factor-binding protein complex acid labile subunit	IGFALS	-0.492063	15.6746	-2.1828	0.0354798	0.107171	-4.41749
P04275	von Willebrand factor;von Willebrand antigen 2	VWF	-0.905445	12.565	-2.16551	0.0368761	0.110252	-4.45115
P01817	Ig heavy chain V-II region MCE		-1.16496	15.348	-2.15961	0.0373627	0.110578	-4.46256
Q96KN2	Beta-Ala-His dipeptidase	CNDP1	-0.923647	13.5417	-2.15197	0.0380021	0.111122	-4.47733
P02763	Alpha-1-acid glycoprotein 1	ORM1	-0.477932	19.6664	-2.1484	0.0383048	0.111122	-4.48423
P08567	Pleckstrin	PLEK	0.987983	13.0494	2.12413	0.040415	0.116094	-4.53079
P01834	Ig kappa chain C region	IGKC	0.353651	24.1135	2.11698	0.0410559	0.11679	-4.54443
P07357	Complement component C8 alpha chain	C8A	-0.222261	17.2134	-2.10114	0.0425087	0.119628	-4.57454
A0A087WSY6		IGKV3D-15	0.595714	18.2308	2.09632	0.0429595	0.119628	-4.58366
P23528	Cofilin-1	CFL1	1.30166	13.6742	2.09294	0.0432782	0.119628	-4.59005
Q04756	Hepatocyte growth factor activator;Hepatocyte growth factor activator short chain;Hepatocyte growth factor activator long chain	HGFAC	-0.926292	13.7637	-2.08582	0.0439557	0.120365	-4.60347
P63261	Actin, cytoplasmic 2;Actin, cytoplasmic 2, N-terminally processed	ACTG1	1.10739	15.5558	2.07419	0.0450833	0.122309	-4.62533
P37802;P37802-2	Transgelin-2	TAGLN2	1.37947	15.9968	2.03598	0.0489681	0.13163	-4.69647
P01023	Alpha-2-macroglobulin	A2M	-0.365977	21.6964	-2.00002	0.0528887	0.140876	-4.76246
P0DOX6			1.83141	13.5052	1.94918	0.0588948	0.154549	-4.85412
P0DJI8	Serum amyloid A-1 protein;Amyloid protein A;Serum amyloid protein A(2-104);Serum amyloid protein A(3-104);Serum amyloid protein A(2-103);Serum amyloid protein A(2-102);Serum amyloid protein A(4-101)	SAA1	1.73825	13.9257	1.94772	0.0590768	0.154549	-4.85675
P02765	Alpha-2-HS-glycoprotein;Alpha-2-HS-glycoprotein chain A;Alpha-2-HS-glycoprotein chain B	AHSG	0.254822	22.175	1.9309	0.0611946	0.157996	-4.88662
P05156	Complement factor I;Complement factor I heavy chain;Complement factor I light chain	CFI	-0.233341	18.2583	-1.92873	0.0614727	0.157996	-4.89047
Q9NZT1	Calmodulin-like protein 5	CALML5	-0.878805	12.6378	-1.91289	0.0635352	0.161877	-4.91839
A8MUU1	Putative fatty acid-binding protein 5-like protein 3	FABP5P3	-0.85754	13.1971	-1.89524	0.0659035	0.166463	-4.94929
P05106;P05106-2;P05106-3	Integrin beta-3	ITGB3	0.732366	12.9186	1.87657	0.0684918	0.171522	-4.98174
P07737	Profilin-1	PFN1	1.23425	14.9552	1.87093	0.0692903	0.172051	-4.99148
P02649	Apolipoprotein E	APOE	-0.465066	19.1959	-1.85335	0.0718301	0.176859	-5.0217
P0DOX7			-0.532979	19.1007	-1.81789	0.0771948	0.188484	-5.08193
A0A075B6K5		IGLV3-9	-0.625945	19.4397	-1.79851	0.0802686	0.194369	-5.11444
A0A0J9YXX1			1.11129	13.2273	1.77979	0.0833364	0.198727	-5.14558
P06396;P06396-2;P06396-4;P06396-3	Gelsolin	GSN	-0.214108	19.2233	-1.77925	0.0834248	0.198727	-5.14646
P08519	Apolipoprotein(a)	LPA	-1.74622	15.6561	-1.75601	0.0873735	0.206455	-5.18472
P02775	Platelet basic protein;Connective tissue-activating peptide III;TC-2;Connective tissue-activating peptide III(1-81);Beta-thromboglobulin;Neutrophil-activating peptide 2(74);Neutrophil-activating peptide 2(73);Neutrophil-activating peptide 2;TC-1;Neutrophil-activating peptide 2(1-66);Neutrophil-activating peptide 2(1-63)	PPBP	1.23609	15.7455	1.71065	0.0955301	0.223923	-5.25815
P10643	Complement component C7	C7	-0.340049	17.1146	-1.69761	0.0979889	0.226395	-5.27896
Q12860;Q12860-3;Q12860-2	Contactin-1	CNTN1	-1.0205	12.7014	-1.69493	0.0985015	0.226395	-5.28322
P27105;P27105-2	Erythrocyte band 7 integral membrane protein	STOM	0.575128	12.3271	1.69283	0.098903	0.226395	-5.28655
P04004	Vitronectin;Vitronectin V65 subunit;Vitronectin V10 subunit;Somatomedin-B	VTN	0.187409	20.5185	1.68002	0.101389	0.230287	-5.30681
P04196	Histidine-rich glycoprotein	HRG	-0.247227	19.4737	-1.66674	0.104022	0.23284	-5.32769
P00742	Coagulation factor X;Factor X light chain;Factor X heavy chain;Activated factor Xa heavy chain	F10	-0.308061	15.6191	-1.66634	0.104102	0.23284	-5.32831
P00751;P00751-2	Complement factor B;Complement factor B Ba fragment;Complement factor B Bb fragment	CFB	-0.209347	20.303	-1.64229	0.109015	0.24198	-5.36573
O75083	WD repeat-containing protein 1	WDR1	0.739628	12.7754	1.63057	0.111476	0.245583	-5.38378
P01706	Ig lambda chain V-II region BOH		1.25504	15.5696	1.6241	0.112856	0.246768	-5.39372
P06312	Ig kappa chain V-IV region	IGKV4-1	-0.319463	20.1153	-1.60987	0.115937	0.251626	-5.41542
Q12805;Q12805-5;Q12805-2;Q12805-4;Q12805-3	EGF-containing fibulin-like extracellular matrix protein 1	EFEMP1	-0.642316	13.9969	-1.60497	0.117014	0.252097	-5.42285
P02760	Protein AMBP;Alpha-1-microglobulin;Inter-alpha-trypsin inhibitor light chain;Trypstatin	AMBP	0.155111	19.4695	1.59074	0.120188	0.256388	-5.44434
P36980-2;P36980	Complement factor H-related protein 2	CFHR2	0.462252	15.4058	1.58823	0.120756	0.256388	-5.44812
P00734	Prothrombin;Activation peptide fragment 1;Activation peptide fragment 2;Thrombin light chain;Thrombin heavy chain	F2	-0.150121	20.1851	-1.56855	0.125278	0.264076	-5.47751
P61626	Lysozyme C	LYZ	0.934533	13.3521	1.5644	0.126248	0.26422	-5.48367
P14618;P14618-3;P14618-2	Pyruvate kinase PKM	PKM	0.634335	12.5781	1.52678	0.13533	0.280194	-5.53884
P01780	Ig heavy chain V-III region JON		-0.462839	18.9643	-1.52401	0.13602	0.280194	-5.54285
A0A0B4J1Y9		IGHV3-72	-0.461777	17.386	-1.52109	0.13675	0.280194	-5.54709
P20742;P20742-2	Pregnancy zone protein	PZP	1.41922	13.7866	1.49582	0.143193	0.291357	-5.58335
P01709	Ig lambda chain V-II region MGC		0.78209	16.4387	1.47141	0.149647	0.302389	-5.61789
P04070;P04070-2	Vitamin K-dependent protein C;Vitamin K-dependent protein C light chain;Vitamin K-dependent protein C heavy chain;Activation peptide	PROC	-0.505427	12.3782	-1.44441	0.157051	0.315177	-5.6555
P02743	Serum amyloid P-component;Serum amyloid P-component(1-203)	APCS	0.28768	17.9901	1.41942	0.164157	0.32638	-5.68974
P00450	Ceruloplasmin	CP	-0.223639	20.6507	-1.41394	0.16575	0.32638	-5.69719
P01782	Ig heavy chain V-III region DOB		-0.984975	17.324	-1.41317	0.165975	0.32638	-5.69823
P67936;P67936-2	Tropomyosin alpha-4 chain	TPM4	0.957075	15.3057	1.40913	0.167156	0.326511	-5.70369
P01034	Cystatin-C	CST3	-0.447268	14.3665	-1.40308	0.168941	0.327814	-5.71186
A0A075B6P5;P01615	Ig kappa chain V-II region FR	IGKV2D-28	0.320681	20.379	1.38692	0.173777	0.334977	-5.73349
Q14624;Q14624-2;Q14624-3;Q14624-4	Inter-alpha-trypsin inhibitor heavy chain H4;70 kDa inter-alpha-trypsin inhibitor heavy chain H4;35 kDa inter-alpha-trypsin inhibitor heavy chain H4	ITIH4	-0.129555	19.9341	-1.37589	0.177137	0.338582	-5.74813
P01859	Ig gamma-2 chain C region	IGHG2	0.253923	22.7898	1.37323	0.177958	0.338582	-5.75165
P80748	Ig lambda chain V-III region LOI		-0.950353	14.5436	-1.35498	0.18365	0.345942	-5.77559
P01767;A0A0C4DH42	Ig heavy chain V-III region BUT	IGHV3-66	-0.811923	14.4017	-1.35328	0.184188	0.345942	-5.77781
P68032;P68133;P62736;P63267	Actin, alpha cardiac muscle 1;Actin, alpha skeletal muscle;Actin, aortic smooth muscle;Actin, gamma-enteric smooth muscle	ACTC1;ACTA1;ACTA2;ACTG2	-0.908821	15.4317	-1.34928	0.185455	0.346105	-5.78301
A0A0B4J2H0		IGHV1-69-2	1.06861	15.5861	1.33263	0.190812	0.353848	-5.80453
P23083	Ig heavy chain V-I region V35		0.917314	15.0637	1.31432	0.196838	0.362727	-5.82791
P01700	Ig lambda chain V-I region HA		-0.339328	18.2068	-1.30977	0.198358	0.363242	-5.83367
A0A0C4DH29		IGHV1-3	0.733561	13.0143	1.29352	0.20386	0.371	-5.85411
P32119	Peroxiredoxin-2	PRDX2	-0.685027	13.0157	-1.26644	0.213282	0.384713	-5.88766
O75636;O75636-2	Ficolin-3	FCN3	-0.583645	16.5286	-1.26435	0.214021	0.384713	-5.89021
A0A0B4J1V2		IGHV2-26	-0.52128	15.6057	-1.25967	0.215686	0.385342	-5.89593
P01699	Ig lambda chain V-I region VOR		0.723938	13.4654	1.24767	0.220002	0.388435	-5.91052
A0A0B4J1X8		IGHV3-43	0.684663	15.1411	1.24748	0.220069	0.388435	-5.91074
P15924;P15924-2;P15924-3	Desmoplakin	DSP	0.552111	12.6511	1.2331	0.225324	0.395329	-5.92804
Q13201	Multimerin-1;Platelet glycoprotein Ia*;155 kDa platelet multimerin	MMRN1	0.415929	12.3533	1.19464	0.23984	0.418292	-5.97342
P01703	Ig lambda chain V-I region NEWM		0.368967	18.421	1.18342	0.244202	0.42338	-5.98641
Q9NQ79;Q9NQ79-3;Q9NQ79-2	Cartilage acidic protein 1	CRTAC1	-0.591582	12.8262	-1.14513	0.25952	0.445304	-6.02987
P00746	Complement factor D	CFD	0.301373	14.2878	1.14423	0.259887	0.445304	-6.03087
P12259	Coagulation factor V;Coagulation factor V heavy chain;Coagulation factor V light chain	F5	0.458872	13.5789	1.11637	0.27147	0.462445	-6.06163
P01764	Ig heavy chain V-III region 23	IGHV3-23	-0.2814	19.2001	-1.10547	0.2761	0.467614	-6.07347
P02776;P10720	Platelet factor 4;Platelet factor 4, short form;Platelet factor 4 variant;Platelet factor 4 variant(4-74);Platelet factor 4 variant(5-74);Platelet factor 4 variant(6-74)	PF4;PF4V1	0.632839	14.2489	1.09087	0.28239	0.472931	-6.08917
P15814	Immunoglobulin lambda-like polypeptide 1	IGLL1	1.02223	14.8875	1.0907	0.282467	0.472931	-6.08936
P0DOX5;P01857	Ig gamma-1 chain C region	IGHG1	0.14689	23.5742	1.08111	0.286655	0.475965	-6.09956
P01591	Immunoglobulin J chain	IGJ	0.395643	16.6347	1.07801	0.288019	0.475965	-6.10284
Q96FN4;Q96FN4-2	Copine-2	CPNE2	-0.67019	12.7979	-1.07543	0.289153	0.475965	-6.10555
A0A0B4J1U7		IGHV6-1	0.788652	16.8165	1.05825	0.296812	0.48366	-6.12353
A0A0B4J1V1		IGHV3-21	0.623807	16.141	1.05754	0.297129	0.48366	-6.12426
Q08380	Galectin-3-binding protein	LGALS3BP	0.681959	13.8835	1.04773	0.301569	0.488175	-6.1344
A0A075B6K4		IGLV3-10	0.626098	14.0806	1.03931	0.305411	0.489932	-6.14302
A0A0C4DH25		IGKV3D-20	1.00703	16.5149	1.03588	0.306988	0.489932	-6.14652
P01721	Ig lambda chain V-VI region AR		0.586069	12.9094	1.0344	0.307671	0.489932	-6.14802
P01601	Ig kappa chain V-I region HK101		-0.729858	13.7655	-0.99882	0.324378	0.513744	-6.18359
P04003	C4b-binding protein alpha chain	C4BPA	-0.132064	19.9384	-0.989792	0.328713	0.517601	-6.19243
P02748	Complement component C9;Complement component C9a;Complement component C9b	C9	-0.20065	18.4061	-0.986412	0.330346	0.517601	-6.19572
P04180	Phosphatidylcholine-sterol acyltransferase	LCAT	-0.314607	13.9043	-0.979927	0.333494	0.519589	-6.202
P03952	Plasma kallikrein;Plasma kallikrein heavy chain;Plasma kallikrein light chain	KLKB1	-0.1287	18.9637	-0.975817	0.3355	0.519589	-6.20596
Q9UGM5;Q9UGM5-2	Fetuin-B	FETUB	0.338533	16.4071	0.972888	0.336935	0.519589	-6.20877
P04432;P01597	Ig kappa chain V-I region Daudi;Ig kappa chain V-I region DEE		0.254266	19.1787	0.965873	0.340387	0.522164	-6.21547
P05160	Coagulation factor XIII B chain	F13B	-0.152436	15.6674	-0.947774	0.349402	0.533201	-6.23255
P02656	Apolipoprotein C-III	APOC3	-0.270964	17.5105	-0.907645	0.369947	0.561629	-6.26933
Q96PD5;Q96PD5-2	N-acetylmuramoyl-L-alanine amidase	PGLYRP2	0.129925	17.6607	0.885198	0.381774	0.576597	-6.28924
P01042;P01042-2;P01042-3	Kininogen-1;Kininogen-1 heavy chain;T-kinin;Bradykinin;Lysyl-bradykinin;Kininogen-1 light chain;Low molecular weight growth-promoting factor	KNG1	0.0837023	20.2382	0.870038	0.389896	0.582966	-6.30241
P01599	Ig kappa chain V-I region Gal		-0.285062	16.9362	-0.869901	0.389971	0.582966	-6.30253
P20851;P20851-2	C4b-binding protein beta chain	C4BPB	-0.655603	15.026	-0.858255	0.396285	0.589398	-6.3125
P60709	Actin, cytoplasmic 1;Actin, cytoplasmic 1, N-terminally processed	ACTB	0.490985	18.2928	0.832117	0.410689	0.604672	-6.33441
P02655	Apolipoprotein C-II;Proapolipoprotein C-II	APOC2	-0.439762	14.3055	-0.828624	0.412638	0.604672	-6.33729
O00391;O00391-2	Sulfhydryl oxidase 1	QSOX1	-0.326682	13.3339	-0.828431	0.412746	0.604672	-6.33745
Q15582	Transforming growth factor-beta-induced protein ig-h3	TGFBI	-0.323401	12.5477	-0.813135	0.421349	0.614205	-6.34991
A0A075B6H7		IGKV3-7	0.221667	20.1357	0.805018	0.425959	0.617775	-6.35644
P27169	Serum paraoxonase/arylesterase 1	PON1	-0.135877	19.4891	-0.801416	0.428015	0.617775	-6.35931
P01824	Ig heavy chain V-II region WAH		-0.235327	19.3771	-0.785772	0.437011	0.623326	-6.37165
A0A0C4DH32		IGHV3-20	-0.364773	12.4534	-0.784691	0.437637	0.623326	-6.3725
P55058;P55058-3;P55058-4;P55058-2	Phospholipid transfer protein	PLTP	-0.328567	12.687	-0.783645	0.438243	0.623326	-6.37331
Q01469	Fatty acid-binding protein, epidermal	FABP5	0.262085	12.2362	0.771728	0.445183	0.629763	-6.38253
A0A0A0MS15		IGHV3-49	-0.255305	16.1859	-0.768512	0.447067	0.629763	-6.385
A0A075B6Q5		IGHV3-64	-0.334781	15.7447	-0.764099	0.44966	0.630384	-6.38836
P01614;A0A087WW87	Ig kappa chain V-II region Cum	IGKV2-40	0.441675	13.8075	0.755414	0.454789	0.634539	-6.39493
A0A0C4DH33		IGHV1-24	0.389444	16.8161	0.741552	0.463046	0.640374	-6.40526
P01860	Ig gamma-3 chain C region	IGHG3	0.196702	23.1837	0.741057	0.463343	0.640374	-6.40563
O75882;O75882-3;O75882-2	Attractin	ATRN	-0.110878	15.1839	-0.728906	0.470654	0.647425	-6.41453
P01704	Ig lambda chain V-II region TOG		0.388232	17.9229	0.721881	0.474911	0.650229	-6.41961
O00187;O00187-2	Mannan-binding lectin serine protease 2;Mannan-binding lectin serine protease 2 A chain;Mannan-binding lectin serine protease 2 B chain	MASP2	0.240652	12.341	0.714618	0.479336	0.650371	-6.42481
P06681;P06681-3;P06681-2	Complement C2;Complement C2b fragment;Complement C2a fragment	C2	-0.100345	15.9634	-0.714423	0.479455	0.650371	-6.42495
P01619	Ig kappa chain V-III region B6		-0.17648	19.844	-0.704794	0.485357	0.655344	-6.43176
P02679-2	Fibrinogen gamma chain	FGG	-0.0788538	22.0902	-0.691776	0.493402	0.66156	-6.44083
P01701	Ig lambda chain V-I region NEW		0.417983	15.7116	0.6859	0.497057	0.66156	-6.44487
P0DP01			-0.484081	14.0376	-0.683014	0.498858	0.66156	-6.44684
P02675	Fibrinogen beta chain;Fibrinopeptide B;Fibrinogen beta chain	FGB	0.0834674	22.3433	0.680926	0.500163	0.66156	-6.44827
Q9BQE3	Tubulin alpha-1C chain	TUBA1C	0.269184	12.8003	0.67919	0.50125	0.66156	-6.44945
O14950;P19105	Myosin regulatory light chain 12B;Myosin regulatory light chain 12A	MYL12B;MYL12A	0.262777	12.4307	0.643323	0.523987	0.688467	-6.47314
P02753	Retinol-binding protein 4;Plasma retinol-binding protein(1-182);Plasma retinol-binding protein(1-181);Plasma retinol-binding protein(1-179);Plasma retinol-binding protein(1-176)	RBP4	-0.10396	19.3523	-0.614305	0.542778	0.709973	-6.4914
P01880;P01880-2	Ig delta chain C region	IGHD	0.296001	12.7224	0.610058	0.545557	0.710436	-6.494
Q9UGM3;Q9UGM3-4;Q9UGM3-8;Q9UGM3-2;Q9UGM3-5;Q9UGM3-3;Q9UGM3-7;Q9UGM3-6;Q9UGM3-9	Deleted in malignant brain tumors 1 protein	DMBT1	0.339532	12.7129	0.604731	0.549053	0.711826	-6.49724
P00488	Coagulation factor XIII A chain	F13A1	-0.200475	14.9905	-0.592997	0.556795	0.718504	-6.50428
Q15485;Q15485-2	Ficolin-2	FCN2	-0.248941	13.2316	-0.589507	0.559109	0.718504	-6.50634
A0A0C4DH68;A0A075B6R9		IGKV2-24;IGKV2D-24	-0.167387	17.7913	-0.583108	0.563363	0.720809	-6.5101
A0A087WSX0		IGLV5-45	-0.361767	13.4295	-0.554241	0.582753	0.742377	-6.52655
P04792	Heat shock protein beta-1	HSPB1	0.244952	13.3032	0.546254	0.588174	0.746039	-6.53096
P55056	Apolipoprotein C-IV	APOC4	-0.308199	12.6254	-0.540175	0.592318	0.748056	-6.53427
Q02413	Desmoglein-1	DSG1	0.215149	12.5765	0.528174	0.600536	0.755181	-6.54071
P01763	Ig heavy chain V-III region WEA		0.452843	15.1434	0.511457	0.612074	0.7664	-6.54943
P0DOX3			0.499971	15.5241	0.504062	0.61721	0.769543	-6.5532
P02787	Serotransferrin	TF	-0.0504288	23.9463	-0.498793	0.620882	0.77084	-6.55585
P02749	Beta-2-glycoprotein 1	APOH	-0.0642985	19.4506	-0.489651	0.627275	0.775492	-6.56039
A0A0B4J1U3		IGLV1-36	0.315701	13.1431	0.483108	0.631869	0.777889	-6.56359
P04430	Ig kappa chain V-I region BAN		-0.1705	15.522	-0.475284	0.637382	0.781393	-6.56736
P00738;P00738-2	Haptoglobin;Haptoglobin alpha chain;Haptoglobin beta chain	HP	0.11852	22.5994	0.461682	0.647016	0.787969	-6.57376
P01871;P01871-2	Ig mu chain C region	IGHM	-0.148632	21.533	-0.460122	0.648125	0.787969	-6.57448
P0DP09;A0A0B4J2D9		IGKV1D-13	-0.413503	14.0147	-0.450427	0.655034	0.790672	-6.57892
P0DOX2;P01877	Ig alpha-2 chain C region	IGHA2	0.101043	18.6102	0.449297	0.655842	0.790672	-6.57943
P06310	Ig kappa chain V-II region RPMI 6410		0.15518	17.7694	0.445659	0.658444	0.790672	-6.58107
P02746	Complement C1q subcomponent subunit B	C1QB	-0.048353	18.4852	-0.434256	0.666628	0.792332	-6.58612
P04406;P04406-2	Glyceraldehyde-3-phosphate dehydrogenase	GAPDH	0.277135	14.7574	0.433484	0.667183	0.792332	-6.58645
P00739;P00739-2	Haptoglobin-related protein	HPR	-0.0963417	18.1228	-0.432435	0.667939	0.792332	-6.58691
P06331	Ig heavy chain V-II region ARH-77		0.155952	12.5298	0.417998	0.678368	0.801331	-6.59309
P01833	Polymeric immunoglobulin receptor;Secretory component	PIGR	0.31004	11.7987	0.414375	0.680995	0.801331	-6.59461
P01717	Ig lambda chain V-IV region Hil		0.188903	12.7203	0.396289	0.694171	0.806783	-6.60199
O95445;O95445-2	Apolipoprotein M	APOM	0.0832212	15.899	0.393557	0.69617	0.806783	-6.60307
P01762	Ig heavy chain V-III region TRO		-0.122972	16.7906	-0.393168	0.696455	0.806783	-6.60323
A0A0C4DH67;A0A0C4DH69		IGKV1-8;IGKV1-9	-0.15292	17.2627	-0.388692	0.699735	0.806783	-6.60499
P06727	Apolipoprotein A-IV	APOA4	-0.0840371	18.6906	-0.387965	0.700268	0.806783	-6.60527
P02751;P02751-8;P02751-7;P02751-1;P02751-3;P02751-14;P02751-9;P02751-17;P02751-13;P02751-10;P02751-6;P02751-5;P02751-11;P02751-4;P02751-12	Fibronectin;Anastellin;Ugl-Y1;Ugl-Y2;Ugl-Y3	FN1	0.145276	18.228	0.385402	0.702149	0.806783	-6.60627
A0A075B6R2		IGHV4-4	-0.224092	13.6176	-0.377734	0.707789	0.810087	-6.60922
P01861	Ig gamma-4 chain C region	IGHG4	-0.210237	20.0626	-0.371798	0.712167	0.811926	-6.61146
A0A0C4DH43			-0.194502	16.0063	-0.357772	0.72255	0.82057	-6.61661
A0A075B6J9		IGLV2-18	0.253146	16.2394	0.336629	0.738301	0.835221	-6.62401
P01772	Ig heavy chain V-III region KOL		-0.102107	17.1206	-0.327271	0.745309	0.839732	-6.62714
P08603	Complement factor H	CFH	-0.0293803	19.7432	-0.322144	0.749159	0.839732	-6.62882
P25311	Zinc-alpha-2-glycoprotein	AZGP1	-0.0436341	18.7333	-0.319846	0.750887	0.839732	-6.62957
Q03591	Complement factor H-related protein 1	CFHR1	-0.16002	17.6751	-0.315982	0.753794	0.839778	-6.6308
Q92954;Q92954-5;Q92954-4;Q92954-3;Q92954-6;Q92954-2	Proteoglycan 4;Proteoglycan 4 C-terminal part	PRG4	0.108826	13.0886	0.242856	0.80946	0.898378	-6.65142
P14923	Junction plakoglobin	JUP	0.107808	12.6007	0.234424	0.81595	0.902163	-6.65345
A0A0C4DH24;A0A0A0MT36		IGKV6-21;IGKV6D-21	-0.112706	14.0948	-0.224011	0.823983	0.90762	-6.65586
O43866	CD5 antigen-like	CD5L	0.0734258	18.0284	0.216693	0.82964	0.910429	-6.65749
P09871	Complement C1s subcomponent;Complement C1s subcomponent heavy chain;Complement C1s subcomponent light chain	C1S	0.0206727	17.4767	0.197727	0.844343	0.923106	-6.66146
P04217;P04217-2	Alpha-1B-glycoprotein	A1BG	-0.0225598	21.2427	-0.176506	0.860861	0.937666	-6.66547
P02647	Apolipoprotein A-I;Proapolipoprotein A-I;Truncated apolipoprotein A-I	APOA1	-0.0219053	22.0677	-0.162793	0.871568	0.943366	-6.66782
P22792	Carboxypeptidase N subunit 2	CPN2	-0.0237674	16.9014	-0.160868	0.873074	0.943366	-6.66814
P11021	78 kDa glucose-regulated protein	HSPA5	-0.0755511	12.4949	-0.157443	0.875753	0.943366	-6.66869
A0A0C4DH31		IGHV1-18	-0.0504311	18.2883	-0.148923	0.882424	0.947071	-6.67001
P26927;Q2TV78-2;Q2TV78	Hepatocyte growth factor-like protein;Hepatocyte growth factor-like protein alpha chain;Hepatocyte growth factor-like protein beta chain;Putative macrophage stimulating 1-like protein	MST1;MST1L	0.060903	14.2927	0.135804	0.892713	0.947729	-6.6719
Q92496;Q92496-2;Q92496-3	Complement factor H-related protein 4	CFHR4	-0.0768583	13.7456	-0.135323	0.893091	0.947729	-6.67196
Q06033;Q06033-2	Inter-alpha-trypsin inhibitor heavy chain H3	ITIH3	-0.0308614	16.4272	-0.134464	0.893765	0.947729	-6.67208
P04278;P04278-5;P04278-2;P04278-3;P04278-4	Sex hormone-binding globulin	SHBG	0.0864114	13.6693	0.131649	0.895976	0.947729	-6.67246
P49747-2;P49747	Cartilage oligomeric matrix protein	COMP	-0.0497636	12.8455	-0.106745	0.915569	0.964713	-6.67546
P02766	Transthyretin	TTR	0.0168424	21.8722	0.102876	0.918618	0.964713	-6.67587
P06702	Protein S100-A9	S100A9	0.0501848	13.2704	0.0792839	0.937235	0.980749	-6.67804
A0A075B6H9		IGLV4-69	-0.0263702	12.5878	-0.0586725	0.953529	0.988653	-6.67948
A0A075B6S5		IGKV1-27	-0.0341	12.956	-0.0528645	0.958125	0.988653	-6.67981
P04439;P04439-2;P10321;P10321-2;P01893	HLA class I histocompatibility antigen, A-3 alpha chain;HLA class I histocompatibility antigen, Cw-7 alpha chain;Putative HLA class I histocompatibility antigen, alpha chain H	HLA-A;HLA-C;HLA-H	0.0170811	12.5314	0.0495992	0.960709	0.988653	-6.67997
P07360	Complement component C8 gamma chain	C8G	0.00558864	16.1211	0.0436148	0.965446	0.988653	-6.68026
P0C0L5	Complement C4-B;Complement C4 beta chain;Complement C4-B alpha chain;C4a anaphylatoxin;C4b-B;C4d-B;Complement C4 gamma chain	C4B	-0.00657424	21.1883	-0.0432871	0.965706	0.988653	-6.68027
A0A075B6S2;A2NJV5;A0A0A0MRZ7		IGKV2D-29;IGKV A18;IGKV2D-26	0.0277098	16.3844	0.0408467	0.967638	0.988653	-6.68037
P02741;P02741-2	C-reactive protein;C-reactive protein(1-205)	CRP	-0.0242598	13.2177	-0.0398748	0.968408	0.988653	-6.68041
P01743	Ig heavy chain V-I region HG3		-0.0141455	13.541	-0.0287369	0.977229	0.994195	-6.6808
P43251;P43251-4;P43251-3;P43251-2	Biotinidase	BTD	0.00880985	14.5712	0.0232465	0.981579	0.995165	-6.68095
A0A0B4J1X5		IGHV3-74	-0.00652879	16.9499	-0.0187007	0.98518	0.995372	-6.68104
A0A0B4J1V0		IGHV3-15	-0.00253106	16.8145	-0.00903524	0.99284	0.99786	-6.68118
Q14520;Q14520-2	Hyaluronan-binding protein 2;Hyaluronan-binding protein 2 50 kDa heavy chain;Hyaluronan-binding protein 2 50 kDa heavy chain alternate form;Hyaluronan-binding protein 2 27 kDa light chain;Hyaluronan-binding protein 2 27 kDa light chain alternate form	HABP2	0.00397879	14.7537	0.00695377	0.994489	0.99786	-6.68119
P01742	Ig heavy chain V-I region EU		-0.00141439	14.314	-0.0027001	0.99786	0.99786	-6.68121

## Sheet: PLASMA_PROTEINS.rem_vs_act
ACCESSION	PROTEIN_NAME	SYMBOL	logFC	AveExpr	t	P.Value	adj.P.Val	B
P00740;P00740-2	Coagulation factor IX;Coagulation factor IXa light chain;Coagulation factor IXa heavy chain	F9	-2.24769	13.7097	-6.63232	8.85391e-08	2.5942e-05	7.88402
P0DOY3			1.43573	23.4627	5.59937	2.19929e-06	0.000322196	4.79856
P0C0L4;P0C0L4-2	Complement C4-A;Complement C4 beta chain;Complement C4-A alpha chain;C4a anaphylatoxin;C4b-A;C4d-A;Complement C4 gamma chain	C4A	-1.10223	17.9986	-5.44425	3.56549e-06	0.00034823	4.33495
P01024	Complement C3;Complement C3 beta chain;C3-beta-c;Complement C3 alpha chain;C3a anaphylatoxin;Acylation stimulating protein;Complement C3b alpha chain;Complement C3c alpha chain fragment 1;Complement C3dg fragment;Complement C3g fragment;Complement C3d fragment;Complement C3f fragment;Complement C3c alpha chain fragment 2	C3	-0.434838	21.7555	-4.9257	1.77928e-05	0.00130332	2.79511
Q96IY4;Q96IY4-2	Carboxypeptidase B2	CPB2	-0.98049	15.6438	-4.7148	3.4013e-05	0.00187122	2.17605
P01011	Alpha-1-antichymotrypsin;Alpha-1-antichymotrypsin His-Pro-less	SERPINA3	-0.764667	20.2068	-4.67583	3.83186e-05	0.00187122	2.06231
P02763	Alpha-1-acid glycoprotein 1	ORM1	-0.953797	19.6664	-4.62099	4.53021e-05	0.00189622	1.90262
P08571	Monocyte differentiation antigen CD14;Monocyte differentiation antigen CD14, urinary form;Monocyte differentiation antigen CD14, membrane-bound form	CD14	-1.3601	13.876	-4.55967	5.46047e-05	0.0019999	1.72458
P07225	Vitamin K-dependent protein S	PROS1	-0.615292	16.9133	-4.21117	0.000156158	0.00480271	0.725538
P05546	Heparin cofactor 2	SERPIND1	-0.669123	17.2507	-4.19492	0.000163915	0.00480271	0.679567
P01031	Complement C5;Complement C5 beta chain;Complement C5 alpha chain;C5a anaphylatoxin;Complement C5 alpha chain	C5	-0.87511	17.6216	-4.13978	0.000193157	0.00490292	0.523991
P01602	Ig kappa chain V-I region HK102	IGKV1-5	-1.08537	16.3614	-4.12671	0.000200802	0.00490292	0.487223
P02750	Leucine-rich alpha-2-glycoprotein	LRG1	-2.10926	14.3683	-4.08023	0.000230469	0.00518366	0.356768
B9A064;P0DOX8;P0CG04	Immunoglobulin lambda-like polypeptide 5;Ig lambda-1 chain C regions	IGLL5;IGLC1	0.609465	23.432	4.05586	0.000247683	0.00518366	0.288612
P01876	Ig alpha-1 chain C region	IGHA1	0.724032	23.02	3.98603	0.000304276	0.00594353	0.0940798
P01834	Ig kappa chain C region	IGKC	0.613922	24.1135	3.96084	0.000327637	0.00599985	0.0242181
P05452	Tetranectin	CLEC3B	-1.27539	16.6955	-3.88721	0.000406372	0.00681155	-0.178985
A0A0C4DH41;P01825;P0DP08	Ig heavy chain V-II region NEWM	IGHV4-61	-1.76601	15.0146	-3.87715	0.000418457	0.00681155	-0.206611
P19652	Alpha-1-acid glycoprotein 2	ORM2	-1.72647	16.733	-3.80411	0.000517358	0.00797821	-0.406441
P03951;P03951-2	Coagulation factor XI;Coagulation factor XIa heavy chain;Coagulation factor XIa light chain	F11	-0.916185	15.2467	-3.78283	0.000550211	0.0080606	-0.464369
A0A0C4DH34		IGHV4-28	-2.18876	14.3834	-3.71071	0.000677259	0.00944937	-0.659626
P15169	Carboxypeptidase N catalytic chain	CPN1	-1.22827	14.3279	-3.69301	0.000712529	0.0094896	-0.707289
P02765	Alpha-2-HS-glycoprotein;Alpha-2-HS-glycoprotein chain A;Alpha-2-HS-glycoprotein chain B	AHSG	0.448212	22.175	3.66048	0.000782057	0.00996273	-0.794648
P02790	Hemopexin	HPX	-0.32576	21.7662	-3.53889	0.00110455	0.0134848	-1.11795
P05155;P05155-2;P05155-3	Plasma protease C1 inhibitor	SERPING1	-0.386127	19.1379	-3.44951	0.00141968	0.0166387	-1.35227
P08697;P08697-2	Alpha-2-antiplasmin	SERPINF2	-0.43684	18.6952	-3.40649	0.00160051	0.0180365	-1.46398
Q15848	Adiponectin	ADIPOQ	-1.91626	14.4608	-3.28961	0.00220998	0.0230956	-1.76383
P02748	Complement component C9;Complement component C9a;Complement component C9b	C9	-0.620663	18.4061	-3.28857	0.00221631	0.0230956	-1.76649
Q9UK55	Protein Z-dependent protease inhibitor	SERPINA10	-1.25117	13.7943	-3.27727	0.00228591	0.0230956	-1.79516
P02766	Transthyretin	TTR	0.48972	21.8722	3.22394	0.00264372	0.0255003	-1.92984
P02741;P02741-2	C-reactive protein;C-reactive protein(1-205)	CRP	-1.81567	13.2177	-3.21646	0.00269798	0.0255003	-1.94864
P0C0L5	Complement C4-B;Complement C4 beta chain;Complement C4-B alpha chain;C4a anaphylatoxin;C4b-B;C4d-B;Complement C4 gamma chain	C4B	-0.451163	21.1883	-3.20168	0.00280837	0.0257141	-1.98572
Q9NZP8	Complement C1r subcomponent-like protein	C1RL	-1.12814	14.5915	-2.99334	0.00489794	0.0434877	-2.49778
P43652	Afamin	AFM	-0.328482	17.6011	-2.90404	0.00618378	0.0532897	-2.71098
P08519	Apolipoprotein(a)	LPA	-2.63936	15.6561	-2.8606	0.00691778	0.0565755	-2.81323
A0A075B6R2		IGHV4-4	-1.57356	13.6176	-2.85873	0.00695126	0.0565755	-2.81762
A0A075B6H7		IGKV3-7	0.711632	20.1357	2.78542	0.00838401	0.0663923	-2.98792
P06727	Apolipoprotein A-IV	APOA4	0.554228	18.6906	2.75767	0.00899484	0.069355	-3.05165
P04114	Apolipoprotein B-100;Apolipoprotein B-48	APOB	-0.473435	19.789	-2.66197	0.0114323	0.0832394	-3.26818
P43251;P43251-4;P43251-3;P43251-2	Biotinidase	BTD	0.934165	14.5712	2.65671	0.0115825	0.0832394	-3.27993
P11021	78 kDa glucose-regulated protein	HSPA5	-1.18126	12.4949	-2.65315	0.0116853	0.0832394	-3.28788
P04003	C4b-binding protein alpha chain	C4BPA	-0.327407	19.9384	-2.64472	0.0119319	0.0832394	-3.30667
P00736	Complement C1r subcomponent;Complement C1r subcomponent heavy chain;Complement C1r subcomponent light chain	C1R	-0.248075	18.3391	-2.62516	0.0125227	0.0847722	-3.3501
Q92954;Q92954-5;Q92954-4;Q92954-3;Q92954-6;Q92954-2	Proteoglycan 4;Proteoglycan 4 C-terminal part	PRG4	-1.08706	13.0886	-2.61458	0.0128535	0.0847722	-3.37352
O14791;O14791-3;O14791-2	Apolipoprotein L1	APOL1	0.391133	18.0618	2.60936	0.0130196	0.0847722	-3.38504
P36955	Pigment epithelium-derived factor	SERPINF1	-0.313693	16.9821	-2.57415	0.0141927	0.0904012	-3.46237
Q16610;Q16610-4	Extracellular matrix protein 1	ECM1	0.705792	15.1657	2.56044	0.014675	0.0914844	-3.49227
A0A0J9YX35			-0.850945	16.114	-2.49979	0.0169947	0.10276	-3.62326
P07358	Complement component C8 beta chain	C8B	-0.329003	17.9166	-2.49515	0.0171852	0.10276	-3.63318
A0A0B4J1X8		IGHV3-43	1.25753	15.1411	2.46949	0.0182752	0.107092	-3.68787
P00748	Coagulation factor XII;Coagulation factor XIIa heavy chain;Beta-factor XIIa part 1;Coagulation factor XIIa light chain	F12	-0.512942	18.089	-2.42682	0.020227	0.116206	-3.7779
P23142-4;P23142-2;P23142-3	Fibulin-1	FBLN1	0.753287	14.9295	2.41496	0.0208024	0.117214	-3.80273
P01859	Ig gamma-2 chain C region	IGHG2	0.412048	22.7898	2.4017	0.0214632	0.118125	-3.83039
P01042;P01042-2;P01042-3	Kininogen-1;Kininogen-1 heavy chain;T-kinin;Bradykinin;Lysyl-bradykinin;Kininogen-1 light chain;Low molecular weight growth-promoting factor	KNG1	0.213842	20.2382	2.39566	0.0217705	0.118125	-3.84295
P55056	Apolipoprotein C-IV	APOC4	-1.26001	12.6254	-2.38017	0.0225764	0.11966	-3.87505
P01009;P01009-2;P01009-3	Alpha-1-antitrypsin;Short peptide from AAT	SERPINA1	-0.314717	22.8773	-2.37393	0.0229091	0.11966	-3.88795
P04433;A0A0A0MRZ8	Ig kappa chain V-III region VG	IGKV3D-11	0.570375	19.0996	2.36191	0.0235615	0.11966	-3.9127
P07357	Complement component C8 alpha chain	C8A	-0.231592	17.2134	-2.35964	0.0236869	0.11966	-3.91738
A0A0C4DH73;P01611	Ig kappa chain V-I region Wes	IGKV1-12	-1.20424	13.5507	-2.34089	0.0247435	0.122487	-3.95579
P0DOX6			2.03559	13.5052	2.33502	0.0250827	0.122487	-3.96776
P02745	Complement C1q subcomponent subunit A	C1QA	-0.233828	18.6848	-2.32462	0.0256943	0.123417	-3.98893
P13671	Complement component C6	C6	-0.33992	16.6042	-2.31275	0.0264087	0.124803	-4.01301
A0A0C4DH32		IGHV3-20	-0.98972	12.4534	-2.29467	0.0275316	0.128044	-4.04951
P20851;P20851-2	C4b-binding protein beta chain	C4BPB	-1.61063	15.026	-2.2725	0.0289668	0.132614	-4.09398
P00742	Coagulation factor X;Factor X light chain;Factor X heavy chain;Activated factor Xa heavy chain	F10	-0.379338	15.6191	-2.21148	0.0332681	0.146389	-4.21467
P0DOX5;P01857	Ig gamma-1 chain C region	IGHG1	0.278755	23.5742	2.21121	0.0332886	0.146389	-4.2152
A0A0B4J1U7		IGHV6-1	1.52725	16.8165	2.20873	0.0334747	0.146389	-4.22005
P08185	Corticosteroid-binding globulin	SERPINA6	-0.430932	16.5878	-2.18967	0.0349391	0.149747	-4.25722
P22352	Glutathione peroxidase 3	GPX3	-0.367263	17.0787	-2.18552	0.0352646	0.149747	-4.26526
P06310	Ig kappa chain V-II region RPMI 6410		0.700398	17.7694	2.16793	0.0366778	0.151155	-4.29929
A0A0C4DH38		IGHV5-51	-0.77814	16.6955	-2.16292	0.0370889	0.151155	-4.30894
P00751;P00751-2	Complement factor B;Complement factor B Ba fragment;Complement factor B Bb fragment	CFB	-0.255737	20.303	-2.16225	0.0371439	0.151155	-4.31022
P02652	Apolipoprotein A-II;Proapolipoprotein A-II;Truncated apolipoprotein A-II	APOA2	-0.79312	17.6701	-2.11483	0.0412507	0.165568	-4.40069
P01764	Ig heavy chain V-III region 23	IGHV3-23	-0.492853	19.2001	-2.08676	0.0438654	0.171984	-4.4535
Q13201	Multimerin-1;Platelet glycoprotein Ia*;155 kDa platelet multimerin	MMRN1	0.671683	12.3533	2.07928	0.0445866	0.171984	-4.46749
P02679-2	Fibrinogen gamma chain	FGG	-0.219882	22.0902	-2.07904	0.0446101	0.171984	-4.46794
Q96FN4;Q96FN4-2	Copine-2	CPNE2	-1.19435	12.7979	-2.06562	0.0459309	0.172726	-4.49293
P01861	Ig gamma-4 chain C region	IGHG4	1.08346	20.0626	2.06511	0.0459815	0.172726	-4.49388
P01008	Antithrombin-III	SERPINC1	-0.166542	19.9148	-2.04317	0.0482155	0.178825	-4.53443
P00738;P00738-2	Haptoglobin;Haptoglobin alpha chain;Haptoglobin beta chain	HP	-0.483598	22.5994	-2.03033	0.0495673	0.180675	-4.55802
P02647	Apolipoprotein A-I;Proapolipoprotein A-I;Truncated apolipoprotein A-I	APOA1	0.253038	22.0677	2.02677	0.0499478	0.180675	-4.56453
P35858;P35858-2	Insulin-like growth factor-binding protein complex acid labile subunit	IGFALS	-0.398442	15.6746	-1.90498	0.064588	0.228179	-4.78191
P02753	Retinol-binding protein 4;Plasma retinol-binding protein(1-182);Plasma retinol-binding protein(1-181);Plasma retinol-binding protein(1-179);Plasma retinol-binding protein(1-176)	RBP4	0.299058	19.3523	1.90461	0.0646378	0.228179	-4.78255
P00450	Ceruloplasmin	CP	-0.277287	20.6507	-1.88948	0.0666929	0.232631	-4.80878
P81605;P81605-2	Dermcidin;Survival-promoting peptide;DCD-1	DCD	-1.01963	14.0475	-1.87861	0.0682048	0.235106	-4.82754
A0A0C4DH25		IGKV3D-20	1.68861	16.5149	1.87211	0.0691226	0.235499	-4.8387
P01817	Ig heavy chain V-II region MCE		-0.925375	15.348	-1.8489	0.0724855	0.241874	-4.87831
O00151	PDZ and LIM domain protein 1	PDLIM1	0.939723	13.287	1.84782	0.0726447	0.241874	-4.88013
P02787	Serotransferrin	TF	0.171937	23.9463	1.83291	0.0748823	0.246523	-4.90535
P02760	Protein AMBP;Alpha-1-microglobulin;Inter-alpha-trypsin inhibitor light chain;Trypstatin	AMBP	0.163522	19.4695	1.80744	0.078841	0.255281	-4.94805
P20742;P20742-2	Pregnancy zone protein	PZP	1.58866	13.7866	1.80464	0.0792853	0.255281	-4.9527
P36980-2;P36980	Complement factor H-related protein 2	CFHR2	-0.483568	15.4058	-1.7907	0.081537	0.259678	-4.97583
Q06033;Q06033-2	Inter-alpha-trypsin inhibitor heavy chain H3	ITIH3	-0.376692	16.4272	-1.76893	0.0851602	0.2683	-5.01164
P01766	Ig heavy chain V-III region BRO		-0.798243	14.0868	-1.74175	0.0898712	0.277375	-5.05581
P01780	Ig heavy chain V-III region JON		-0.490693	18.9643	-1.7414	0.0899339	0.277375	-5.05638
P06396;P06396-2;P06396-4;P06396-3	Gelsolin	GSN	0.192778	19.2233	1.72661	0.0925905	0.282594	-5.08018
P80748	Ig lambda chain V-III region LOI		-1.11433	14.5436	-1.71235	0.0952126	0.287601	-5.10296
P00746	Complement factor D	CFD	0.413185	14.2878	1.69077	0.0993011	0.294125	-5.13714
P04180	Phosphatidylcholine-sterol acyltransferase	LCAT	-0.503525	13.9043	-1.69036	0.0993801	0.294125	-5.13779
P01591	Immunoglobulin J chain	IGJ	0.572532	16.6347	1.68131	0.101137	0.296332	-5.152
P0DP01			-1.09352	14.0376	-1.66292	0.10479	0.303899	-5.1807
P15814	Immunoglobulin lambda-like polypeptide 1	IGLL1	1.44173	14.8875	1.65795	0.105794	0.303899	-5.1884
P29622	Kallistatin	SERPINA4	-0.416927	15.4496	-1.6526	0.106886	0.304054	-5.19668
P02747	Complement C1q subcomponent subunit C	C1QC	-0.179427	18.275	-1.64563	0.108321	0.305174	-5.20742
P05156	Complement factor I;Complement factor I heavy chain;Complement factor I light chain	CFI	-0.178457	18.2583	-1.58981	0.120398	0.335968	-5.29206
P69905	Hemoglobin subunit alpha	HBA1	-0.385632	18.2645	-1.55226	0.129124	0.356918	-5.34756
P01860	Ig gamma-3 chain C region	IGHG3	0.379517	23.1837	1.54101	0.131835	0.360927	-5.36396
A0A0B4J1V6		IGHV3-73	-0.717133	13.5436	-1.53608	0.133038	0.360927	-5.37112
A0A0C4DH43			-0.765297	16.0063	-1.5172	0.137725	0.370103	-5.39833
A0A0C4DH29		IGHV1-3	-0.795775	13.0143	-1.51237	0.138947	0.370103	-5.40526
A0A075B6I0		IGLV8-61	1.21569	17.3145	1.49674	0.142954	0.377346	-5.42749
A0A0C4DH31		IGHV1-18	-0.466065	18.2883	-1.48334	0.146464	0.38316	-5.44641
P02042	Hemoglobin subunit delta	HBD	-0.572692	13.5275	-1.47513	0.148647	0.38543	-5.45791
P00558;P00558-2;P07205	Phosphoglycerate kinase 1;Phosphoglycerate kinase 2	PGK1;PGK2	0.423188	12.432	1.46841	0.150454	0.386693	-5.46729
P02649	Apolipoprotein E	APOE	-0.338928	19.1959	-1.45573	0.15391	0.392137	-5.48489
P04004	Vitronectin;Vitronectin V65 subunit;Vitronectin V10 subunit;Somatomedin-B	VTN	0.147433	20.5185	1.42447	0.162703	0.410965	-5.52769
P02749	Beta-2-glycoprotein 1	APOH	0.168483	19.4506	1.38285	0.175012	0.438277	-5.58338
P80108	Phosphatidylinositol-glycan-specific phospholipase D	GPLD1	-0.333223	15.5621	-1.37253	0.178172	0.43944	-5.59695
P05543	Thyroxine-binding globulin	SERPINA7	-0.307288	15.6812	-1.37155	0.178475	0.43944	-5.59824
P01019	Angiotensinogen;Angiotensin-1;Angiotensin-2;Angiotensin-3;Angiotensin-4;Angiotensin 1-9;Angiotensin 1-7;Angiotensin 1-5;Angiotensin 1-4	AGT	-0.305753	17.6095	-1.366	0.180194	0.439974	-5.60549
Q96PD5;Q96PD5-2	N-acetylmuramoyl-L-alanine amidase	PGLYRP2	0.184592	17.6607	1.35547	0.183494	0.441454	-5.6192
Q92496;Q92496-2;Q92496-3	Complement factor H-related protein 4	CFHR4	-0.713765	13.7456	-1.35446	0.183814	0.441454	-5.62051
P04278;P04278-5;P04278-2;P04278-3;P04278-4	Sex hormone-binding globulin	SHBG	0.814342	13.6693	1.33717	0.189342	0.449866	-5.64279
P01706	Ig lambda chain V-II region BOH		0.956427	15.5696	1.33394	0.190387	0.449866	-5.64691
P01599	Ig kappa chain V-I region Gal		-0.403157	16.9362	-1.32597	0.192987	0.45236	-5.65707
P10909;P10909-4;P10909-6;P10909-5;P10909-2;P10909-3	Clusterin;Clusterin beta chain;Clusterin alpha chain	CLU	-0.159592	19.4411	-1.31648	0.196121	0.45606	-5.6691
P01743	Ig heavy chain V-I region HG3		-0.597413	13.541	-1.30806	0.198931	0.45895	-5.67969
O75882;O75882-3;O75882-2	Attractin	ATRN	0.178558	15.1839	1.26514	0.213742	0.489269	-5.73278
P01824	Ig heavy chain V-II region WAH		-0.350115	19.3771	-1.25999	0.215572	0.489632	-5.73903
P63261	Actin, cytoplasmic 2;Actin, cytoplasmic 2, N-terminally processed	ACTG1	0.620037	15.5558	1.25169	0.218549	0.491928	-5.74908
P01742	Ig heavy chain V-I region EU		-0.606482	14.314	-1.24784	0.219941	0.491928	-5.75371
O43866	CD5 antigen-like	CD5L	0.386657	18.0284	1.22985	0.226525	0.501186	-5.7752
P61626	Lysozyme C	LYZ	0.678435	13.3521	1.22403	0.228687	0.501186	-5.78209
A0A075B6P5;P01615	Ig kappa chain V-II region FR	IGKV2D-28	0.261715	20.379	1.21994	0.230218	0.501186	-5.78692
P01767;A0A0C4DH42	Ig heavy chain V-III region BUT	IGHV3-66	-0.675103	14.4017	-1.21276	0.232918	0.501186	-5.79535
Q14624;Q14624-2;Q14624-3;Q14624-4	Inter-alpha-trypsin inhibitor heavy chain H4;70 kDa inter-alpha-trypsin inhibitor heavy chain H4;35 kDa inter-alpha-trypsin inhibitor heavy chain H4	ITIH4	-0.10566	19.9341	-1.20941	0.234186	0.501186	-5.79927
P06681;P06681-3;P06681-2	Complement C2;Complement C2b fragment;Complement C2a fragment	C2	-0.157388	15.9634	-1.20772	0.234829	0.501186	-5.80125
A0A0J9YXX1			0.69721	13.2273	1.20347	0.236447	0.501186	-5.80619
Q9UGM3;Q9UGM3-4;Q9UGM3-8;Q9UGM3-2;Q9UGM3-5;Q9UGM3-3;Q9UGM3-7;Q9UGM3-6;Q9UGM3-9	Deleted in malignant brain tumors 1 protein	DMBT1	0.625143	12.7129	1.20003	0.237764	0.501186	-5.81019
Q08380	Galectin-3-binding protein	LGALS3BP	0.72063	13.8835	1.19326	0.240374	0.503068	-5.81803
P07437	Tubulin beta chain	TUBB	0.574388	13.4629	1.18689	0.242844	0.504634	-5.82535
P35542	Serum amyloid A-4 protein	SAA4	0.1841	19.0657	1.18085	0.245208	0.505957	-5.83228
P19827;P19827-3	Inter-alpha-trypsin inhibitor heavy chain H1	ITIH1	-0.101502	19.4187	-1.16856	0.250066	0.510389	-5.84626
P01344-3;P01344;P01344-2	Insulin-like growth factor II;Insulin-like growth factor II;Insulin-like growth factor II Ala-25 Del;Preptin	IGF2	-0.281667	13.717	-1.16662	0.25084	0.510389	-5.84845
A0A087WSY6		IGKV3D-15	0.304968	18.2308	1.15666	0.254835	0.514943	-5.85966
P01880;P01880-2	Ig delta chain C region	IGHD	0.513512	12.7224	1.14067	0.261346	0.52321	-5.87747
P37802;P37802-2	Transgelin-2	TAGLN2	0.71532	15.9968	1.13787	0.262498	0.52321	-5.88056
P01614;A0A087WW87	Ig kappa chain V-II region Cum	IGKV2-40	0.613482	13.8075	1.13088	0.265394	0.523903	-5.88827
P68032;P68133;P62736;P63267	Actin, alpha cardiac muscle 1;Actin, alpha skeletal muscle;Actin, aortic smooth muscle;Actin, gamma-enteric smooth muscle	ACTC1;ACTA1;ACTA2;ACTG2	-0.70492	15.4317	-1.12797	0.266605	0.523903	-5.89146
P06331	Ig heavy chain V-II region ARH-77		-0.389133	12.5298	-1.12412	0.26821	0.523903	-5.89566
P0DOX2;P01877	Ig alpha-2 chain C region	IGHA2	0.231078	18.6102	1.10743	0.275264	0.532699	-5.91376
P62937;P62937-2	Peptidyl-prolyl cis-trans isomerase A;Peptidyl-prolyl cis-trans isomerase A, N-terminally processed	PPIA	0.487388	13.2136	1.10133	0.277876	0.532699	-5.92031
P01619	Ig kappa chain V-III region B6		-0.255712	19.844	-1.10065	0.278167	0.532699	-5.92104
P02746	Complement C1q subcomponent subunit B	C1QB	-0.112163	18.4852	-1.08569	0.28465	0.540035	-5.93696
P01721	Ig lambda chain V-VI region AR		-0.567878	12.9094	-1.08026	0.287028	0.540035	-5.94268
P23142	Fibulin-1	FBLN1	-0.422568	15.272	-1.07912	0.287527	0.540035	-5.94388
P02675	Fibrinogen beta chain;Fibrinopeptide B;Fibrinogen beta chain	FGB	-0.118635	22.3433	-1.0431	0.303677	0.566014	-5.98113
P00915	Carbonic anhydrase 1	CA1	-0.37998	13.3309	-1.03818	0.305933	0.566014	-5.98614
O75636;O75636-2	Ficolin-3	FCN3	0.441887	16.5286	1.03172	0.30891	0.566014	-5.99266
P06276	Cholinesterase	BCHE	-0.614817	13.6316	-1.03122	0.309141	0.566014	-5.99316
Q9UGM5;Q9UGM5-2	Fetuin-B	FETUB	0.331627	16.4071	1.02717	0.311018	0.566014	-5.99723
A0A0B4J1X5		IGHV3-74	0.330017	16.9499	1.01881	0.314917	0.569572	-6.00559
Q12860;Q12860-3;Q12860-2	Contactin-1	CNTN1	-0.564365	12.7014	-1.01025	0.318943	0.573315	-6.01407
P41222	Prostaglandin-H2 D-isomerase	PTGDS	-0.376008	13.2607	-1.00536	0.321263	0.573964	-6.0189
P00747	Plasminogen;Plasmin heavy chain A;Activation peptide;Angiostatin;Plasmin heavy chain A, short form;Plasmin light chain B	PLG	-0.086025	19.2371	-0.98678	0.330168	0.581577	-6.037
P09211	Glutathione S-transferase P	GSTP1	-0.34372	12.3252	-0.985139	0.330962	0.581577	-6.03859
P06702	Protein S100-A9	S100A9	0.57792	13.2704	0.984037	0.331497	0.581577	-6.03965
P01782	Ig heavy chain V-III region DOB		-0.633755	17.324	-0.97999	0.333464	0.581577	-6.04354
Q9H4B7	Tubulin beta-1 chain	TUBB1	0.561002	13.9038	0.946889	0.349847	0.606539	-6.07479
P22792	Carboxypeptidase N subunit 2	CPN2	-0.127845	16.9014	-0.932613	0.357074	0.61241	-6.08796
P05154	Plasma serine protease inhibitor	SERPINA5	-0.278373	13.1708	-0.927981	0.35944	0.61241	-6.09219
Q96KN2	Beta-Ala-His dipeptidase	CNDP1	-0.369503	13.5417	-0.927856	0.359503	0.61241	-6.0923
P32119	Peroxiredoxin-2	PRDX2	0.458507	13.0157	0.913592	0.366854	0.621319	-6.1052
P61224;P61224-3;P61224-4;P62834;A6NIZ1;P61224-2	Ras-related protein Rap-1b;Ras-related protein Rap-1A;Ras-related protein Rap-1b-like protein	RAP1B;RAP1A	0.459375	14.1896	0.906089	0.370759	0.624324	-6.11191
A0A0C4DH68;A0A075B6R9		IGKV2-24;IGKV2D-24	0.239398	17.7913	0.898834	0.374561	0.627122	-6.11835
P02751;P02751-8;P02751-7;P02751-1;P02751-3;P02751-14;P02751-9;P02751-17;P02751-13;P02751-10;P02751-6;P02751-5;P02751-11;P02751-4;P02751-12	Fibronectin;Anastellin;Ugl-Y1;Ugl-Y2;Ugl-Y3	FN1	0.311107	18.228	0.889533	0.379471	0.631734	-6.12653
Q9BQE3	Tubulin alpha-1C chain	TUBA1C	0.316435	12.8003	0.860513	0.395055	0.653962	-6.15152
P01772	Ig heavy chain V-III region KOL		-0.243732	17.1206	-0.84197	0.405221	0.662537	-6.16708
Q04756	Hepatocyte growth factor activator;Hepatocyte growth factor activator short chain;Hepatocyte growth factor activator long chain	HGFAC	-0.345365	13.7637	-0.838183	0.407317	0.662537	-6.17021
A8MUU1	Putative fatty acid-binding protein 5-like protein 3	FABP5P3	-0.351345	13.1971	-0.836904	0.408026	0.662537	-6.17127
A0A075B6K5		IGLV3-9	-0.26864	19.4397	-0.831915	0.410801	0.662537	-6.17537
P49747-2;P49747	Cartilage oligomeric matrix protein	COMP	0.359267	12.8455	0.830586	0.411542	0.662537	-6.17646
P01023	Alpha-2-macroglobulin	A2M	-0.139705	21.6964	-0.822857	0.415868	0.662649	-6.18277
Q15582	Transforming growth factor-beta-induced protein ig-h3	TGFBI	-0.302438	12.5477	-0.819577	0.417712	0.662649	-6.18543
P04430	Ig kappa chain V-I region BAN		0.272387	15.522	0.818363	0.418396	0.662649	-6.18641
A0A0B4J2H0		IGHV1-69-2	0.603097	15.5861	0.810602	0.422784	0.664835	-6.19265
P0DJI8	Serum amyloid A-1 protein;Amyloid protein A;Serum amyloid protein A(2-104);Serum amyloid protein A(3-104);Serum amyloid protein A(2-103);Serum amyloid protein A(2-102);Serum amyloid protein A(4-101)	SAA1	-0.666845	13.9257	-0.805323	0.425785	0.664835	-6.19686
P00488	Coagulation factor XIII A chain	F13A1	-0.252168	14.9905	-0.803922	0.426583	0.664835	-6.19797
A0A0A0MS15		IGHV3-49	0.246532	16.1859	0.799824	0.428924	0.664946	-6.20122
P68871	Hemoglobin subunit beta;LVV-hemorphin-7;Spinorphin	HBB	-0.18038	19.6877	-0.764505	0.449421	0.693055	-6.22852
P04217;P04217-2	Alpha-1B-glycoprotein	A1BG	0.0890583	21.2427	0.75098	0.457421	0.699495	-6.23866
P01709	Ig lambda chain V-II region MGC		0.369568	16.4387	0.74938	0.458372	0.699495	-6.23985
P14923	Junction plakoglobin	JUP	-0.307772	12.6007	-0.72129	0.47527	0.718368	-6.26031
A0A0B4J1U3		IGLV1-36	0.435832	13.1431	0.718818	0.476774	0.718368	-6.26207
P63104;P63104-2	14-3-3 protein zeta/delta	YWHAZ	0.294233	12.7749	0.716651	0.478095	0.718368	-6.26361
P02743	Serum amyloid P-component;Serum amyloid P-component(1-203)	APCS	-0.132737	17.9901	-0.705869	0.484697	0.724572	-6.27122
Q12805;Q12805-5;Q12805-2;Q12805-4;Q12805-3	EGF-containing fibulin-like extracellular matrix protein 1	EFEMP1	-0.253465	13.9969	-0.682602	0.499116	0.739055	-6.28724
P04275	von Willebrand factor;von Willebrand antigen 2	VWF	-0.264473	12.565	-0.681727	0.499663	0.739055	-6.28783
P03952	Plasma kallikrein;Plasma kallikrein heavy chain;Plasma kallikrein light chain	KLKB1	-0.0827867	18.9637	-0.676521	0.502923	0.739055	-6.29134
P02656	Apolipoprotein C-III	APOC3	0.184827	17.5105	0.667269	0.508746	0.739055	-6.29751
P05090	Apolipoprotein D	APOD	-0.144433	18.1491	-0.66542	0.509914	0.739055	-6.29874
A0A075B6K4		IGLV3-10	0.371872	14.0806	0.665318	0.509979	0.739055	-6.2988
A0A0C4DH24;A0A0A0MT36		IGKV6-21;IGKV6D-21	0.308253	14.0948	0.660329	0.513138	0.739055	-6.30209
P27169	Serum paraoxonase/arylesterase 1	PON1	0.103523	19.4891	0.658083	0.514564	0.739055	-6.30356
A0A0B4J1Y9		IGHV3-72	0.183723	17.386	0.652254	0.518274	0.740753	-6.30735
P00739;P00739-2	Haptoglobin-related protein	HPR	-0.133162	18.1228	-0.644194	0.523428	0.744488	-6.31254
A0A075B6S5		IGKV1-27	-0.3807	12.956	-0.636098	0.528633	0.748258	-6.3177
A0A0B4J1V0		IGHV3-15	-0.156698	16.8145	-0.602883	0.550269	0.775139	-6.33816
P01701	Ig lambda chain V-I region NEW		-0.337542	15.7116	-0.596982	0.55416	0.775392	-6.34168
P0DP09;A0A0B4J2D9		IGKV1D-13	-0.506453	14.0147	-0.594588	0.555742	0.775392	-6.3431
P15924;P15924-2;P15924-3	Desmoplakin	DSP	0.243582	12.6511	0.586339	0.561212	0.779314	-6.34795
A0A087WSX0		IGLV5-45	0.352327	13.4295	0.581764	0.564258	0.779847	-6.35061
P49908	Selenoprotein P	SEPP1	-0.212052	13.0139	-0.559005	0.579531	0.794511	-6.36355
P08603	Complement factor H	CFH	-0.0468833	19.7432	-0.554043	0.582887	0.794511	-6.3663
P02655	Apolipoprotein C-II;Proapolipoprotein C-II	APOC2	-0.271203	14.3055	-0.550764	0.58511	0.794511	-6.3681
P01034	Cystatin-C	CST3	-0.162637	14.3665	-0.549873	0.585715	0.794511	-6.36859
Q03591	Complement factor H-related protein 1	CFHR1	-0.251882	17.6751	-0.536061	0.595129	0.800594	-6.37607
A0A075B6J9		IGLV2-18	-0.373482	16.2394	-0.535279	0.595664	0.800594	-6.37649
O95445;O95445-2	Apolipoprotein M	APOM	0.103	15.899	0.52498	0.602733	0.801473	-6.38194
Q02413	Desmoglein-1	DSG1	-0.197608	12.5765	-0.522846	0.604203	0.801473	-6.38305
P18428	Lipopolysaccharide-binding protein	LBP	-0.293655	13.8144	-0.520352	0.605922	0.801473	-6.38435
P04075;P04075-2	Fructose-bisphosphate aldolase A	ALDOA	0.303637	14.6103	0.507872	0.614561	0.801473	-6.39075
P01871;P01871-2	Ig mu chain C region	IGHM	0.151743	21.533	0.506293	0.615658	0.801473	-6.39155
A0A0B4J1V1		IGHV3-21	0.276212	16.141	0.504685	0.616776	0.801473	-6.39236
P01699	Ig lambda chain V-I region VOR		0.27133	13.4654	0.503996	0.617256	0.801473	-6.39271
P08514;P08514-3;P08514-2	Integrin alpha-IIb;Integrin alpha-IIb heavy chain;Integrin alpha-IIb light chain, form 1;Integrin alpha-IIb light chain, form 2	ITGA2B	0.262833	13.9289	0.502638	0.618201	0.801473	-6.39339
P14618;P14618-3;P14618-2	Pyruvate kinase PKM	PKM	-0.189817	12.5781	-0.492407	0.625345	0.807088	-6.39847
P68366;P68366-2	Tubulin alpha-4A chain	TUBA4A	0.277657	14.0778	0.487297	0.628926	0.807088	-6.40097
P27105;P27105-2	Erythrocyte band 7 integral membrane protein	STOM	-0.152768	12.3271	-0.484635	0.630796	0.807088	-6.40226
A0A0C4DH67;A0A0C4DH69		IGKV1-8;IGKV1-9	0.170183	17.2627	0.46622	0.643795	0.820139	-6.41101
P10643	Complement component C7	C7	-0.0843917	17.1146	-0.454075	0.652431	0.8251	-6.41659
P01833	Polymeric immunoglobulin receptor;Secretory component	PIGR	-0.314357	11.7987	-0.452826	0.653322	0.8251	-6.41716
Q9NZT1	Calmodulin-like protein 5	CALML5	-0.190128	12.6378	-0.446043	0.658169	0.827655	-6.42021
Q9Y490	Talin-1	TLN1	0.354095	14.5121	0.438787	0.663371	0.830187	-6.42342
Q15485;Q15485-2	Ficolin-2	FCN2	-0.17057	13.2316	-0.435338	0.665849	0.830187	-6.42492
P23083	Ig heavy chain V-I region V35		0.273475	15.0637	0.422311	0.675245	0.838334	-6.43051
P21333;P21333-2	Filamin-A	FLNA	-0.31463	14.5003	-0.413774	0.681431	0.840641	-6.43408
P01700	Ig lambda chain V-I region HA		0.098995	18.2068	0.411833	0.682841	0.840641	-6.43488
O00187;O00187-2	Mannan-binding lectin serine protease 2;Mannan-binding lectin serine protease 2 A chain;Mannan-binding lectin serine protease 2 B chain	MASP2	-0.123813	12.341	-0.396264	0.69419	0.847038	-6.44118
O00391;O00391-2	Sulfhydryl oxidase 1	QSOX1	0.144905	13.3339	0.396045	0.694349	0.847038	-6.44127
P07360	Complement component C8 gamma chain	C8G	-0.0467017	16.1211	-0.392818	0.696711	0.847038	-6.44254
Q86UX7;Q86UX7-2	Fermitin family homolog 3	FERMT3	0.171008	13.926	0.384883	0.702531	0.847812	-6.44563
P04439;P04439-2;P10321;P10321-2;P01893	HLA class I histocompatibility antigen, A-3 alpha chain;HLA class I histocompatibility antigen, Cw-7 alpha chain;Putative HLA class I histocompatibility antigen, alpha chain H	HLA-A;HLA-C;HLA-H	-0.122718	12.5314	-0.384061	0.703134	0.847812	-6.44594
P0DOX3			0.34181	15.5241	0.371411	0.712452	0.851155	-6.45073
P12814;P12814-2;P12814-3;P12814-4	Alpha-actinin-1	ACTN1	-0.186615	13.6863	-0.362377	0.719134	0.851155	-6.45405
Q01469	Fatty acid-binding protein, epidermal	FABP5	0.11408	12.2362	0.362046	0.71938	0.851155	-6.45417
P60709	Actin, cytoplasmic 1;Actin, cytoplasmic 1, N-terminally processed	ACTB	0.19792	18.2928	0.361524	0.719767	0.851155	-6.45436
P02775	Platelet basic protein;Connective tissue-activating peptide III;TC-2;Connective tissue-activating peptide III(1-81);Beta-thromboglobulin;Neutrophil-activating peptide 2(74);Neutrophil-activating peptide 2(73);Neutrophil-activating peptide 2;TC-1;Neutrophil-activating peptide 2(1-66);Neutrophil-activating peptide 2(1-63)	PPBP	0.241778	15.7455	0.360627	0.720432	0.851155	-6.45468
P26927;Q2TV78-2;Q2TV78	Hepatocyte growth factor-like protein;Hepatocyte growth factor-like protein alpha chain;Hepatocyte growth factor-like protein beta chain;Putative macrophage stimulating 1-like protein	MST1;MST1L	-0.14376	14.2927	-0.345496	0.73168	0.860973	-6.46003
P01762	Ig heavy chain V-III region TRO		-0.0890417	16.7906	-0.306829	0.760696	0.889111	-6.47267
P04792	Heat shock protein beta-1	HSPB1	-0.127127	13.3032	-0.30555	0.761662	0.889111	-6.47307
P01704	Ig lambda chain V-II region TOG		-0.13989	17.9229	-0.280345	0.780777	0.904694	-6.48047
P05160	Coagulation factor XIII B chain	F13B	-0.041755	15.6674	-0.279807	0.781186	0.904694	-6.48062
P35579;P35579-2	Myosin-9	MYH9	-0.140152	14.0139	-0.26761	0.790487	0.911862	-6.48397
P04196	Histidine-rich glycoprotein	HRG	-0.0349267	19.4737	-0.253781	0.801072	0.915516	-6.48759
P67936;P67936-2	Tropomyosin alpha-4 chain	TPM4	-0.159238	15.3057	-0.252688	0.801909	0.915516	-6.48786
P01594;P01593	Ig kappa chain V-I region AU;Ig kappa chain V-I region AG		0.07123	18.7943	0.251229	0.803029	0.915516	-6.48823
O75083	WD repeat-containing protein 1	WDR1	0.103352	12.7754	0.24557	0.807374	0.916901	-6.48964
A0A075B6Q5		IGHV3-64	-0.0953683	15.7447	-0.234598	0.815816	0.919605	-6.49229
P01717	Ig lambda chain V-IV region Hil		0.103633	12.7203	0.234317	0.816032	0.919605	-6.49235
P18206;P18206-2	Vinculin	VCL	-0.1144	13.4403	-0.216109	0.830092	0.926791	-6.49647
P25311	Zinc-alpha-2-glycoprotein	AZGP1	0.027155	18.7333	0.214534	0.83131	0.926791	-6.49681
A0A0B4J1V2		IGHV2-26	0.080035	15.6057	0.208448	0.836024	0.926791	-6.4981
A0A075B6H9		IGLV4-69	-0.0857417	12.5878	-0.20561	0.838224	0.926791	-6.49869
P11142;P54652;P11142-2	Heat shock cognate 71 kDa protein;Heat shock-related 70 kDa protein 2	HSPA8;HSPA2	0.0679867	12.451	0.201647	0.841298	0.926791	-6.4995
P07737	Profilin-1	PFN1	-0.123247	14.9552	-0.201354	0.841526	0.926791	-6.49956
P02776;P10720	Platelet factor 4;Platelet factor 4, short form;Platelet factor 4 variant;Platelet factor 4 variant(4-74);Platelet factor 4 variant(5-74);Platelet factor 4 variant(6-74)	PF4;PF4V1	0.105887	14.2489	0.196722	0.845123	0.926791	-6.50049
P09871	Complement C1s subcomponent;Complement C1s subcomponent heavy chain;Complement C1s subcomponent light chain	C1S	-0.01876	17.4767	-0.193389	0.847714	0.926791	-6.50114
P02774;P02774-3;P02774-2	Vitamin D-binding protein	GC	0.01812	20.6987	0.182991	0.855805	0.932159	-6.50311
P01763	Ig heavy chain V-III region WEA		0.144125	15.1434	0.175441	0.861691	0.932841	-6.50447
P23528	Cofilin-1	CFL1	0.100418	13.6742	0.174022	0.862798	0.932841	-6.50471
P04432;P01597	Ig kappa chain V-I region Daudi;Ig kappa chain V-I region DEE		-0.0383117	19.1787	-0.156853	0.876214	0.940609	-6.50757
Q9NQ79;Q9NQ79-3;Q9NQ79-2	Cartilage acidic protein 1	CRTAC1	-0.0710933	12.8262	-0.14832	0.882897	0.940609	-6.50888
O14950;P19105	Myosin regulatory light chain 12B;Myosin regulatory light chain 12A	MYL12B;MYL12A	-0.05543	12.4307	-0.146257	0.884513	0.940609	-6.50918
P19823	Inter-alpha-trypsin inhibitor heavy chain H2	ITIH2	-0.0131017	20.0236	-0.144851	0.885616	0.940609	-6.50939
P51884	Lumican	LUM	0.0551167	14.729	0.144317	0.886035	0.940609	-6.50946
P00734	Prothrombin;Activation peptide fragment 1;Activation peptide fragment 2;Thrombin light chain;Thrombin heavy chain	F2	0.0118333	20.1851	0.133258	0.894712	0.943187	-6.51101
P0DOX7			-0.03512	19.1007	-0.129105	0.897974	0.943187	-6.51155
P04070;P04070-2	Vitamin K-dependent protein C;Vitamin K-dependent protein C light chain;Vitamin K-dependent protein C heavy chain;Activation peptide	PROC	-0.0415267	12.3782	-0.127906	0.898917	0.943187	-6.51171
A0A0C4DH33		IGHV1-24	-0.0608233	16.8161	-0.124824	0.901339	0.943187	-6.5121
P01601	Ig kappa chain V-I region HK101		0.0809483	13.7655	0.119396	0.905609	0.944282	-6.51277
P06312	Ig kappa chain V-IV region	IGKV4-1	-0.0202483	20.1153	-0.109974	0.913025	0.944967	-6.51385
P55058;P55058-3;P55058-4;P55058-2	Phospholipid transfer protein	PLTP	0.0408133	12.687	0.104913	0.917012	0.944967	-6.5144
P04406;P04406-2	Glyceraldehyde-3-phosphate dehydrogenase	GAPDH	-0.0597567	14.7574	-0.100739	0.920302	0.944967	-6.51483
P01714	Ig lambda chain V-III region SH		-0.0601133	14.4475	-0.0986287	0.921966	0.944967	-6.51504
P08567	Pleckstrin	PLEK	-0.0396617	13.0494	-0.091904	0.927271	0.944967	-6.51568
Q14520;Q14520-2	Hyaluronan-binding protein 2;Hyaluronan-binding protein 2 50 kDa heavy chain;Hyaluronan-binding protein 2 50 kDa heavy chain alternate form;Hyaluronan-binding protein 2 27 kDa light chain;Hyaluronan-binding protein 2 27 kDa light chain alternate form	HABP2	0.0481	14.7537	0.0906037	0.928297	0.944967	-6.5158
P05106;P05106-2;P05106-3	Integrin beta-3	ITGB3	-0.0316583	12.9186	-0.0874289	0.930803	0.944967	-6.51609
P01703	Ig lambda chain V-I region NEWM		-0.0248283	18.421	-0.0858278	0.932067	0.944967	-6.51623
P06733;P06733-2	Alpha-enolase	ENO1	0.0234433	12.7807	0.0469442	0.962811	0.972395	-6.51882
P02671;P02671-2	Fibrinogen alpha chain;Fibrinopeptide A;Fibrinogen alpha chain	FGA	0.005355	22.7218	0.0432223	0.965757	0.972395	-6.51899
A0A075B6S2;A2NJV5;A0A0A0MRZ7		IGKV2D-29;IGKV A18;IGKV2D-26	-0.0126217	16.3844	-0.0200526	0.984109	0.98748	-6.51973
P12259	Coagulation factor V;Coagulation factor V heavy chain;Coagulation factor V light chain	F5	0.005415	13.5789	0.0141987	0.988748	0.988748	-6.51983

## Sheet: METABOLOMICS.act_vs_con
SYMBOL	CLASS	logFC	AveExpr	t	P.Value	adj.P.Val	B
HipAcid	Carboxylic Acids	-3.47479	1.60516	-7.81335	3.11697e-10	1.69478e-07	13.2178
Sarcosine	Aminoacids Related	1.13812	2.0844	7.62401	6.14905e-10	1.69478e-07	12.5554
3-IPA	Indoles Derivatives	-4.20481	-1.1015	-7.4983	9.66383e-10	1.69478e-07	12.1147
DCA	Bile Acids	-3.96932	-2.43533	-7.46844	1.07605e-09	1.69478e-07	12.0099
Ind-SO4	Indoles Derivatives	-3.01721	1.54577	-7.37261	1.51965e-09	1.91475e-07	11.6734
PAG	Aminoacids Related	-2.88287	-8.87834	-6.67117	1.91336e-08	1.79142e-06	9.20509
GLCA	Bile Acids	-3.33354	-6.21964	-6.66023	1.99046e-08	1.79142e-06	9.16662
lysoPC a C16:0	Glycerophospholipids	-0.869389	6.43832	-6.40272	5.04322e-08	3.97153e-06	8.26155
3-IAA	Indoles Derivatives	-1.851	0.744422	-6.29037	7.56122e-08	5.29286e-06	7.86751
Choline	Vitamins & Cofactors	-0.663504	2.50766	-5.85628	3.59268e-07	2.0653e-05	6.35283
p-Cresol-SO4	Cresols	-3.2629	3.70662	-5.85524	3.60609e-07	2.0653e-05	6.34921
lysoPC a C14:0	Glycerophospholipids	-1.02144	2.95136	-5.67056	6.96746e-07	3.65792e-05	5.71008
Lac	Carboxylic Acids	-1.15995	11.1409	-5.60789	8.70566e-07	4.2189e-05	5.49411
GDCA	Bile Acids	-3.49821	-2.23242	-5.35728	2.11142e-06	9.5014e-05	4.63594
lysoPC a C17:0	Glycerophospholipids	-0.937464	0.701039	-5.30913	2.50084e-06	0.000105035	4.47217
TDCA	Bile Acids	-3.72279	-5.04803	-5.24825	3.09603e-06	0.000121906	4.26571
Trigonelline	Alkaloids	-3.38686	-0.755936	-5.2109	3.52841e-06	0.000130759	4.13934
FA(20:1)	Fatty Acids	1.73372	0.567255	4.92651	9.4722e-06	0.000331527	3.18619
C3	Acylcarnitines	-1.04977	-1.71777	-4.71093	1.98153e-05	0.000657035	2.47572
GLCAS	Bile Acids	-3.02342	-2.3651	-4.66195	2.33997e-05	0.000737092	2.31594
Orn	Aminoacids Related	-0.832736	6.20921	-4.62491	2.65253e-05	0.00079576	2.19552
TLCA	Bile Acids	-1.68511	-9.04754	-4.58719	3.01273e-05	0.000862736	2.07329
TMAO	Amine Oxides	-1.7485	1.25018	-4.52332	3.73465e-05	0.00102297	1.86723
Pro	Aminoacids	-0.886662	7.46042	-4.487	4.21793e-05	0.00110721	1.75059
lysoPC a C16:1	Glycerophospholipids	-0.7966	1.42822	-4.47167	4.43987e-05	0.00111885	1.70145
AconAcid	Carboxylic Acids	-0.69583	2.79524	-4.45742	4.65624e-05	0.00112824	1.65587
lysoPC a C18:1	Glycerophospholipids	-0.777145	4.29203	-4.35366	6.57395e-05	0.00153392	1.32577
GCDCA	Bile Acids	-2.49781	-1.70952	-4.33467	6.99995e-05	0.00157499	1.26573
Met-SO	Aminoacids Related	-0.920494	-1.2004	-4.28434	8.26355e-05	0.00179518	1.10716
TMCA	Bile Acids	-2.56539	-7.59187	-4.15166	0.000127522	0.00267796	0.693278
GCA	Bile Acids	-2.77859	-3.52886	-4.12262	0.000140127	0.00284773	0.603497
Asn	Aminoacids	-0.453875	5.62833	-3.95164	0.000242706	0.00477828	0.0813395
Ac-Orn	Aminoacids Related	-0.953805	-9.73009	-3.8881	0.000296915	0.00560199	-0.109798
lysoPC a C18:0	Glycerophospholipids	-0.7898	4.67283	-3.88238	0.00030233	0.00560199	-0.126919
BABA	Aminoacids Related	1.05234	-4.60313	3.8715	0.000312892	0.00563206	-0.159446
Thr	Aminoacids	-0.527806	6.87823	-3.79962	0.000392197	0.00675383	-0.373205
PC aa C30:2	Glycerophospholipids	-0.664336	-9.63399	-3.79601	0.000396653	0.00675383	-0.383887
Trp	Aminoacids	-0.542923	5.74435	-3.7359	0.000478382	0.00793107	-0.560853
GUDCA	Bile Acids	-1.76154	-4.2149	-3.66153	0.000602017	0.0097249	-0.777603
FA(18:1)	Fatty Acids	1.37039	6.97329	3.6421	0.000639049	0.00984377	-0.833816
FA(16:0)	Fatty Acids	0.399029	8.22127	3.6413	0.000640627	0.00984377	-0.836138
Ala	Aminoacids	-0.512853	8.50686	-3.60121	0.000724247	0.0108637	-0.951568
Met	Aminoacids	-0.471632	4.64142	-3.51224	0.000948701	0.0138996	-1.20508
C5:1	Acylcarnitines	2.89075	-6.48045	3.46523	0.0010927	0.0156454	-1.3375
Hex2Cer(d18:1/16:0)	Glycosylceramides	0.428117	1.75752	3.4148	0.00127021	0.0177829	-1.47833
lysoPC a C18:2	Glycerophospholipids	-0.77108	4.85167	-3.40164	0.00132088	0.0180903	-1.51489
C16:1	Acylcarnitines	0.550613	-5.20899	3.36494	0.00147244	0.019737	-1.61632
DiCA(12:0)	Carboxylic Acids	0.413305	-2.37143	3.30217	0.00177062	0.0227771	-1.78822
His	Aminoacids	-0.330958	6.39709	-3.29658	0.00179977	0.0227771	-1.80342
TG(18:3_30:0)	Triacylglycerols	-1.49565	-0.381923	-3.29508	0.00180771	0.0227771	-1.80752
DHEAS	Hormones	-1.6809	1.01164	-3.27269	0.00192965	0.0238369	-1.86826
DOPA	Aminoacids Related	-0.449207	-4.36142	-3.25084	0.00205607	0.02491	-1.92725
TG(18:1_28:1)	Triacylglycerols	-1.15488	0.98019	-3.16143	0.00265976	0.031616	-2.16605
TG(16:0_28:2)	Triacylglycerols	-1.19622	-0.700147	-3.12965	0.00291189	0.0339721	-2.24986
CE(20:1)	Cholesterol Esters	-0.610614	0.854364	-3.10885	0.00308896	0.0353827	-2.30442
TG(18:1_26:0)	Triacylglycerols	-1.40992	0.525241	-3.04173	0.00373153	0.0417109	-2.47875
Cit	Aminoacids Related	-0.459481	4.7983	-3.0377	0.00377385	0.0417109	-2.48914
C3:1	Acylcarnitines	1.66699	-5.36799	3.01847	0.00398207	0.042578	-2.53858
Cer(d18:1/16:0)	Ceramides	0.320216	-0.875399	3.01702	0.00399811	0.042578	-2.54228
TrpBetaine	Aminoacids Related	-2.08738	-0.930167	-3.01195	0.00405504	0.042578	-2.55529
Kynurenine	Aminoacids Related	-0.466621	0.952943	-2.95257	0.00477974	0.0493646	-2.70631
FA(20:3)	Fatty Acids	1.11248	-0.789671	2.91863	0.00524635	0.0527279	-2.79167
H1	Sugars	0.237881	12.2222	2.9168	0.00527279	0.0527279	-2.79627
FA(18:0)	Fatty Acids	0.219356	7.63216	2.90928	0.00538228	0.0529818	-2.81508
Cer(d18:0/18:0)	Dihydroceramides	0.556994	-7.55004	2.90055	0.00551199	0.0534239	-2.83687
TG(14:0_32:2)	Triacylglycerols	-1.86067	-0.00307806	-2.85315	0.00626878	0.0598383	-2.95442
TG(18:0_30:0)	Triacylglycerols	-2.1852	-0.557954	-2.81542	0.00693873	0.064464	-3.04697
Cystine	Aminoacids Related	0.468342	6.01109	2.81439	0.00695802	0.064464	-3.0495
C16:2	Acylcarnitines	0.943413	-6.98107	2.796	0.00730888	0.0654283	-3.09427
FA(20:2)	Fatty Acids	0.89319	0.216658	2.79143	0.00739864	0.0654283	-3.10537
C16:1-OH	Acylcarnitines	0.414239	-7.0979	2.7879	0.00746871	0.0654283	-3.11394
TG(18:2_28:0)	Triacylglycerols	-1.42461	0.669135	-2.78746	0.00747752	0.0654283	-3.11501
TCDCA	Bile Acids	-1.3211	-3.84318	-2.7741	0.00774834	0.0668692	-3.14734
C12	Acylcarnitines	0.676317	-3.12112	2.75726	0.00810247	0.0683428	-3.18792
FA(12:0)	Fatty Acids	0.789815	3.28123	2.7557	0.00813604	0.0683428	-3.19167
C14	Acylcarnitines	0.461774	-4.23896	2.71489	0.00906068	0.0751083	-3.28923
C14:1	Acylcarnitines	0.680252	-3.68199	2.70074	0.00940311	0.0769345	-3.3228
PC aa C40:2	Glycerophospholipids	-0.332947	-2.07481	-2.69012	0.00966796	0.0780874	-3.34791
DiCA(14:0)	Carboxylic Acids	0.604837	-3.11496	2.67666	0.0100137	0.0798559	-3.37965
Val	Aminoacids	-0.276004	7.52459	-2.66162	0.010413	0.0808439	-3.41495
Cer(d18:2/16:0)	Ceramides	0.353086	-2.92116	2.65636	0.0105561	0.0808439	-3.42726
PC ae C38:2	Glycerophospholipids	-0.374747	0.731767	-2.65423	0.0106146	0.0808439	-3.43224
TG(20:1_26:1)	Triacylglycerols	-0.518413	-5.29008	-2.64885	0.0107637	0.0808439	-3.44482
C10:2	Acylcarnitines	0.281149	-2.20649	2.64829	0.0107792	0.0808439	-3.44612
C16	Acylcarnitines	0.433457	-3.05931	2.64014	0.0110089	0.0815957	-3.46512
TG(16:1_28:0)	Triacylglycerols	-1.95119	-1.74937	-2.61813	0.0116516	0.0851143	-3.5162
Tyr	Aminoacids	-0.465012	5.92727	-2.61459	0.0117584	0.0851143	-3.52441
C14:2	Acylcarnitines	0.605886	-4.4585	2.61028	0.011889	0.0851143	-3.53434
TG(16:0_28:1)	Triacylglycerols	-1.12069	0.816572	-2.56963	0.0131906	0.0933717	-3.62763
TCA	Bile Acids	-1.43177	-5.93057	-2.56432	0.0133701	0.0935905	-3.63974
TG(20:3_32:2)	Triacylglycerols	-0.97498	-1.11466	-2.52961	0.0145976	0.100021	-3.71838
DG(16:0_20:0)	Diacylglycerols	-0.436259	-1.66578	-2.52938	0.0146063	0.100021	-3.71891
HexCer(d18:2/18:0)	Glycosylceramides	-0.537477	-4.56732	-2.51637	0.0150925	0.10224	-3.74817
PC aa C42:6	Glycerophospholipids	-0.289628	-1.60856	-2.50882	0.0153813	0.103088	-3.7651
PC aa C42:2	Glycerophospholipids	-0.323536	-2.47419	-2.49426	0.0159525	0.10579	-3.79763
DG-O(16:0_20:4)	Diacylglycerols	1.04329	-7.98554	2.48698	0.0162451	0.106608	-3.81384
CE(20:0)	Cholesterol Esters	-0.87203	1.5291	-2.47053	0.0169244	0.109922	-3.85033
Phe	Aminoacids	-0.259602	5.85559	-2.45982	0.0173807	0.111733	-3.874
C5	Acylcarnitines	-0.69857	-3.42716	-2.45321	0.0176677	0.112431	-3.88856
HexCer(d18:1/16:0)	Glycosylceramides	0.344498	0.198156	2.44084	0.0182162	0.114541	-3.91573
TG(18:0_32:2)	Triacylglycerols	-1.14343	0.106642	-2.43759	0.018363	0.114541	-3.92285
CE(22:5)	Cholesterol Esters	-0.524973	0.998615	-2.42942	0.0187362	0.115724	-3.94071
C4	Acylcarnitines	-0.407855	-1.93688	-2.41659	0.0193363	0.11827	-3.96867
CE(18:0)	Cholesterol Esters	-0.40866	3.78736	-2.40609	0.0198401	0.118396	-3.99146
TG(18:1_32:3)	Triacylglycerols	-0.831322	1.12755	-2.40595	0.0198472	0.118396	-3.99178
Cys	Aminoacids	0.308982	6.11203	2.40444	0.0199207	0.118396	-3.99505
Cer(d18:0/20:0)	Dihydroceramides	0.519614	-4.4656	2.36782	0.0217784	0.128228	-4.07388
C0	Acylcarnitines	-0.407435	4.9417	-2.36017	0.0221858	0.129417	-4.09024
TG(14:0_35:1)	Triacylglycerols	-1.36396	-1.78803	-2.34708	0.0228988	0.132351	-4.11813
TG(18:2_30:1)	Triacylglycerols	-0.994768	2.0978	-2.32444	0.02418	0.138485	-4.16606
TG(14:0_35:2)	Triacylglycerols	-1.15279	-0.932122	-2.31648	0.0246453	0.139879	-4.18281
TG(22:3_30:2)	Triacylglycerols	-0.748625	-5.28276	-2.30022	0.0256204	0.141553	-4.21689
TG(18:3_33:2)	Triacylglycerols	-0.699763	-3.35162	-2.29844	0.0257294	0.141553	-4.22062
TG(16:0_32:3)	Triacylglycerols	-0.993643	0.928161	-2.29729	0.0258004	0.141553	-4.22303
TG(16:0_38:1)	Triacylglycerols	-0.758655	-0.135017	-2.29666	0.025839	0.141553	-4.22435
lysoPC a C28:1	Glycerophospholipids	-0.539271	-1.55188	-2.28862	0.0263375	0.14286	-4.24111
PC aa C24:0	Glycerophospholipids	-0.626494	-0.607614	-2.28554	0.0265312	0.14286	-4.24753
lysoPC a C20:4	Glycerophospholipids	-0.469059	2.55806	-2.2757	0.0271571	0.144991	-4.26795
TG(18:1_30:2)	Triacylglycerols	-1.03687	1.25431	-2.26977	0.0275409	0.145805	-4.28024
TG(14:0_34:3)	Triacylglycerols	-0.980512	1.03641	-2.25813	0.0283075	0.148614	-4.30425
CA	Bile Acids	-1.31838	-5.01515	-2.25425	0.0285674	0.148739	-4.31224
PC ae C30:2	Glycerophospholipids	-0.409345	-3.44097	-2.24062	0.029497	0.151209	-4.3402
TG(14:0_38:4)	Triacylglycerols	-0.915449	-0.906319	-2.23957	0.0295697	0.151209	-4.34235
TG(20:4_30:0)	Triacylglycerols	-1.27494	-0.526373	-2.23681	0.0297617	0.151209	-4.348
TG(18:1_30:1)	Triacylglycerols	-0.997805	3.60119	-2.21661	0.0312004	0.157179	-4.38914
lysoPC a C26:0	Glycerophospholipids	-0.702367	-1.07115	-2.21338	0.0314359	0.157179	-4.39569
C8	Acylcarnitines	0.591122	-2.36656	2.20586	0.0319907	0.158694	-4.41091
TG(18:0_30:1)	Triacylglycerols	-1.43136	-0.822044	-2.194	0.0328831	0.161847	-4.43482
PC aa C28:1	Glycerophospholipids	-0.335089	1.85627	-2.18567	0.0335228	0.163716	-4.45155
DG(18:2_18:4)	Diacylglycerols	-0.721484	-5.32616	-2.1769	0.0342086	0.16578	-4.46912
TG(18:3_32:1)	Triacylglycerols	-0.825659	1.94808	-2.17156	0.0346317	0.166549	-4.47978
Lys	Aminoacids	-0.298532	7.36914	-2.16388	0.0352482	0.16823	-4.49507
PC aa C26:0	Glycerophospholipids	-0.615312	0.881366	-2.15597	0.0358937	0.169217	-4.51078
TG(14:0_34:0)	Triacylglycerols	-1.26475	0.970218	-2.1505	0.0363467	0.169217	-4.52162
TG(20:4_36:5)	Triacylglycerols	-0.800742	-1.61323	-2.14307	0.0369694	0.169217	-4.53631
TG(18:3_35:2)	Triacylglycerols	-0.668602	-1.71092	-2.13899	0.0373148	0.169217	-4.54434
alpha-AAA	Aminoacids Related	-0.453272	-0.563547	-2.13822	0.037381	0.169217	-4.54587
TG(16:1_30:1)	Triacylglycerols	-1.29236	0.240823	-2.13711	0.0374752	0.169217	-4.54805
TG(18:1_33:3)	Triacylglycerols	-0.683314	-1.09041	-2.13662	0.0375173	0.169217	-4.54902
DG(16:0_20:3)	Diacylglycerols	-0.747649	-5.35592	-2.13561	0.0376038	0.169217	-4.551
C12:1	Acylcarnitines	0.418469	-3.63384	2.1266	0.0383826	0.170823	-4.5687
CE(16:0)	Cholesterol Esters	-0.350051	7.61259	-2.12522	0.0385029	0.170823	-4.57139
lysoPC a C28:0	Glycerophospholipids	-0.625291	-1.12449	-2.10995	0.0398592	0.175603	-4.60123
TG(20:2_34:3)	Triacylglycerols	-0.660988	-1.21931	-2.08981	0.0417123	0.182491	-4.64031
TG(14:0_38:5)	Triacylglycerols	-1.09761	-1.25921	-2.07054	0.0435542	0.189236	-4.67739
TG(17:0_32:1)	Triacylglycerols	-1.1358	-0.802489	-2.05942	0.0446494	0.192665	-4.69866
TG(20:1_24:3)	Triacylglycerols	-0.279092	-2.32829	-2.04337	0.0462722	0.198309	-4.7292
C10	Acylcarnitines	0.527964	-1.7283	2.02703	0.0479767	0.204225	-4.76008
lysoPC a C24:0	Glycerophospholipids	-0.563531	-1.82596	-2.02395	0.0483035	0.204236	-4.76587
TG(18:1_30:0)	Triacylglycerols	-0.936603	4.33336	-2.01365	0.0494127	0.205302	-4.78521
TG(17:1_38:5)	Triacylglycerols	-0.560377	-6.6701	-2.01258	0.0495291	0.205302	-4.78721
TG(20:1_32:3)	Triacylglycerols	-1.14016	-2.76425	-2.01254	0.0495332	0.205302	-4.78728
CE(15:0)	Cholesterol Esters	-0.435642	2.56864	-1.99436	0.0515476	0.209665	-4.82118
CE(18:1)	Cholesterol Esters	-0.368875	8.44056	-1.99413	0.0515735	0.209665	-4.82161
TG(20:1_30:1)	Triacylglycerols	-0.715593	-4.28034	-1.99404	0.0515842	0.209665	-4.82178
TG(17:2_34:3)	Triacylglycerols	-1.07691	-2.10539	-1.97562	0.0536979	0.216857	-4.85585
lysoPC a C20:3	Glycerophospholipids	-0.389663	1.10869	-1.95591	0.0560422	0.223483	-4.89202
TG(14:0_34:2)	Triacylglycerols	-0.85124	3.36019	-1.95586	0.0560481	0.223483	-4.8921
PC ae C40:1	Glycerophospholipids	-0.370253	-0.420749	-1.94041	0.0579471	0.228748	-4.92024
TG(22:0_32:4)	Triacylglycerols	-1.03501	-6.15986	-1.93922	0.0580948	0.228748	-4.92239
Cer(d18:1/22:0)	Ceramides	0.282796	-0.0830572	1.92513	0.0598775	0.234303	-4.94785
TG(14:0_36:1)	Triacylglycerols	-0.753747	1.8325	-1.91292	0.0614609	0.237909	-4.9698
Hex2Cer(d18:1/24:1)	Glycosylceramides	0.27817	-0.897605	1.91221	0.0615543	0.237909	-4.97108
PC aa C34:4	Glycerophospholipids	-0.374908	0.66178	-1.90818	0.062084	0.23816	-4.97828
TG(20:4_32:2)	Triacylglycerols	-0.742148	-0.462346	-1.90489	0.0625202	0.23816	-4.98416
C4:1	Acylcarnitines	1.13018	-8.93724	1.89813	0.0634256	0.23816	-4.99622
PC ae C44:4	Glycerophospholipids	-0.289857	-1.88194	-1.89755	0.0635034	0.23816	-4.99725
Hex3Cer(d18:1/18:0)	Glycosylceramides	-0.408066	-2.80455	-1.89751	0.0635093	0.23816	-4.99733
PC ae C42:2	Glycerophospholipids	-0.27426	-1.45977	-1.89408	0.0639723	0.238477	-5.00342
CE(14:0)	Cholesterol Esters	-0.472478	3.94996	-1.88746	0.0648761	0.240423	-5.01517
TG(16:0_30:2)	Triacylglycerols	-0.889205	0.838404	-1.8802	0.0658784	0.241835	-5.028
TG(14:0_34:1)	Triacylglycerols	-0.879387	4.01744	-1.87915	0.0660249	0.241835	-5.02986
PC aa C32:3	Glycerophospholipids	-0.230274	-1.18617	-1.8725	0.0669571	0.243832	-5.04158
lysoPC a C26:1	Glycerophospholipids	-0.496512	-2.44444	-1.86284	0.0683301	0.2446	-5.05853
Cer(d18:1/26:0)	Ceramides	-0.502919	-3.94697	-1.86206	0.0684421	0.2446	-5.0599
PC ae C30:0	Glycerophospholipids	-0.306837	-1.59566	-1.86038	0.0686843	0.2446	-5.06285
TG(20:3_34:3)	Triacylglycerols	-0.655138	-0.623798	-1.86013	0.0687208	0.2446	-5.06329
TG(18:2_31:0)	Triacylglycerols	-0.428344	-0.726047	-1.84692	0.0706459	0.250039	-5.08631
TG(18:2_30:0)	Triacylglycerols	-0.828206	2.92995	-1.84387	0.0710979	0.250233	-5.09162
PC ae C30:1	Glycerophospholipids	-0.482979	-2.5447	-1.83454	0.0724928	0.253725	-5.10778
C14:1-OH	Acylcarnitines	0.21541	-6.1821	1.82697	0.0736417	0.256322	-5.12084
CE(22:1)	Cholesterol Esters	-1.02594	-2.807	-1.82149	0.0744836	0.256661	-5.13027
Dopamine	Biogenic Amines	-0.0914578	-3.39757	-1.82103	0.0745539	0.256661	-5.13105
Cer(d18:2/20:0)	Ceramides	0.323995	-3.44822	1.81618	0.0753061	0.257841	-5.13938
PC ae C44:6	Glycerophospholipids	-0.262197	-0.0206735	-1.81338	0.0757423	0.257933	-5.14416
TG(22:2_32:4)	Triacylglycerols	-0.718246	-5.77473	-1.80789	0.0766053	0.258451	-5.15354
PC aa C30:0	Glycerophospholipids	-0.352844	2.03315	-1.8072	0.0767149	0.258451	-5.15473
PC ae C44:5	Glycerophospholipids	-0.291861	0.394183	-1.78476	0.0803321	0.269198	-5.19279
TG(16:1_32:2)	Triacylglycerols	-0.702674	1.41056	-1.77908	0.0812704	0.270463	-5.20236
PC ae C32:2	Glycerophospholipids	-0.277575	-0.730342	-1.77419	0.0820856	0.270463	-5.21058
Cer(d18:1/18:0)	Ceramides	0.268253	-2.44749	1.77076	0.0826619	0.270463	-5.21634
DHA	Fatty Acids	0.588381	2.46575	1.77074	0.0826642	0.270463	-5.21636
Putrescine	Biogenic Amines	0.391382	-2.87056	1.7696	0.082856	0.270463	-5.21827
FA(18:2)	Fatty Acids	0.554071	4.99404	1.76507	0.0836234	0.27156	-5.22585
Cer(d18:0/24:0)	Dihydroceramides	0.388263	-1.76918	1.75493	0.0853627	0.273508	-5.24276
TG(20:1_32:1)	Triacylglycerols	-0.729333	-0.356843	-1.75404	0.0855152	0.273508	-5.24422
TG(14:0_36:4)	Triacylglycerols	-0.800027	2.04351	-1.75398	0.0855256	0.273508	-5.24432
Leu	Aminoacids	-0.245212	6.84346	-1.74942	0.0863185	0.27465	-5.25189
CE(17:0)	Cholesterol Esters	-0.425158	2.12503	-1.74662	0.0868084	0.27482	-5.25653
TG(20:4_33:2)	Triacylglycerols	-0.624866	-2.31462	-1.73931	0.0880982	0.277509	-5.26861
Ser	Aminoacids	-0.200638	6.72567	-1.72362	0.0909206	0.284975	-5.29439
C18:1	Acylcarnitines	0.318383	-3.1104	1.71262	0.0929428	0.289871	-5.31234
TG(16:0_36:6)	Triacylglycerols	-0.676634	-0.389499	-1.70737	0.0939211	0.291479	-5.32086
CE(14:1)	Cholesterol Esters	-0.466242	-3.06078	-1.69779	0.0957287	0.295633	-5.33637
TG(18:0_32:1)	Triacylglycerols	-1.03022	1.58857	-1.67297	0.100543	0.308985	-5.37616
TG(17:1_36:5)	Triacylglycerols	-0.649209	-2.06194	-1.67014	0.101105	0.309204	-5.38067
HexCer(d18:2/23:0)	Glycosylceramides	-0.296985	-1.47782	-1.66318	0.102497	0.311948	-5.39173
C6 (C4:1-DC)	Acylcarnitines	0.324592	-3.43708	1.6594	0.103259	0.312723	-5.39771
Hypoxanthine	Nucleobases Related	-0.485903	0.799138	-1.65608	0.103932	0.312723	-5.40295
CE(18:3)	Cholesterol Esters	-0.444767	5.68809	-1.65457	0.104241	0.312723	-5.40534
Creatinine	Aminoacids Related	-0.179249	6.00508	-1.64836	0.105514	0.315042	-5.41513
TG(14:0_36:2)	Triacylglycerols	-0.648087	4.32748	-1.64177	0.106877	0.317607	-5.42546
TG(16:1_38:4)	Triacylglycerols	-0.556438	-0.130746	-1.63395	0.108516	0.318404	-5.43769
PC aa C32:2	Glycerophospholipids	-0.380849	1.78074	-1.63321	0.108672	0.318404	-5.43885
TG(16:0_32:2)	Triacylglycerols	-0.746842	3.55836	-1.6309	0.10916	0.318404	-5.44244
HexCer(d16:1/22:0)	Glycosylceramides	-0.382915	-4.4676	-1.63086	0.109167	0.318404	-5.4425
TG(20:4_34:3)	Triacylglycerols	-0.56853	0.140916	-1.62492	0.11043	0.320604	-5.45173
CE(18:2)	Cholesterol Esters	-0.234924	10.2438	-1.59543	0.116881	0.33618	-5.49713
PC aa C40:1	Glycerophospholipids	-0.154956	-0.926872	-1.587	0.11878	0.33618	-5.50997
TG(22:4_32:2)	Triacylglycerols	-1.19283	-4.18101	-1.58281	0.119734	0.33618	-5.51633
Cer(d16:1/18:0)	Ceramides	0.314013	-3.61252	1.58232	0.119846	0.33618	-5.51707
Cer(d18:1/25:0)	Ceramides	-0.273675	-1.15976	-1.58226	0.119861	0.33618	-5.51717
CE(17:1)	Cholesterol Esters	-0.431922	1.77769	-1.58223	0.119866	0.33618	-5.51721
C5:1-DC	Acylcarnitines	0.367402	-6.48561	1.58162	0.120005	0.33618	-5.51813
Ile	Aminoacids	-0.240588	5.97792	-1.58136	0.120064	0.33618	-5.51852
C3-DC (C4-OH)	Acylcarnitines	0.497895	-4.20948	1.57818	0.120794	0.336727	-5.52334
Cortisol	Hormones	-0.426398	-2.03617	-1.56984	0.122723	0.340596	-5.53592
Indole	Indoles Derivatives	2.18328	1.97478	1.5669	0.12341	0.341002	-5.54035
DG-O(14:0_18:2)	Diacylglycerols	-1.19064	-3.68295	-1.56178	0.124611	0.341344	-5.54802
PC aa C40:3	Glycerophospholipids	-0.19728	-1.178	-1.55809	0.125482	0.341344	-5.55353
TG(14:0_36:3)	Triacylglycerols	-0.649212	3.83301	-1.55763	0.125592	0.341344	-5.55422
C2	Acylcarnitines	0.37873	2.60055	1.55717	0.125701	0.341344	-5.55491
DG(18:1_18:4)	Diacylglycerols	-0.954303	-3.80144	-1.5545	0.126337	0.341597	-5.5589
Cer(d18:0/22:0)	Dihydroceramides	0.254055	-2.05799	1.55187	0.126965	0.341828	-5.56282
DG(18:1_20:3)	Diacylglycerols	-1.09485	-4.73024	-1.54249	0.129224	0.346431	-5.57675
DG(22:1_22:2)	Diacylglycerols	0.529783	-6.6635	1.53981	0.129876	0.346702	-5.58071
TG(20:2_32:1)	Triacylglycerols	-0.570608	0.0404586	-1.53587	0.130839	0.347582	-5.58653
TG(17:1_32:1)	Triacylglycerols	-0.88257	-0.264125	-1.53395	0.131309	0.347582	-5.58936
TG(18:0_32:0)	Triacylglycerols	-1.00484	1.49464	-1.53102	0.132031	0.348032	-5.59367
C10:1	Acylcarnitines	0.26712	-2.7185	1.52529	0.133451	0.348406	-5.60208
TG(20:0_34:1)	Triacylglycerols	-0.649133	0.0340361	-1.52181	0.13432	0.348406	-5.60718
TG(18:1_36:6)	Triacylglycerols	-0.47523	-0.403598	-1.52107	0.134506	0.348406	-5.60827
HexCer(d18:1/20:0)	Glycosylceramides	0.252282	-1.81716	1.5203	0.1347	0.348406	-5.6094
SM (OH) C22:2	Sphingolipids	-0.231611	3.04658	-1.51934	0.134938	0.348406	-5.61079
TG(16:0_34:4)	Triacylglycerols	-0.644246	1.11913	-1.49232	0.141863	0.364789	-5.64994
C16-OH	Acylcarnitines	-0.178046	-6.28674	-1.48527	0.143715	0.36805	-5.66005
TG(20:4_32:1)	Triacylglycerols	-0.690242	1.32039	-1.47527	0.146374	0.372537	-5.67431
PC ae C42:1	Glycerophospholipids	-0.34471	-1.96605	-1.47424	0.14665	0.372537	-5.67577
TG(18:1_32:2)	Triacylglycerols	-0.558612	4.52033	-1.4623	0.149881	0.37822	-5.69268
TG(18:1_34:4)	Triacylglycerols	-0.515262	1.51749	-1.46154	0.150087	0.37822	-5.69374
TG(17:0_34:3)	Triacylglycerols	-0.703889	-1.06303	-1.44452	0.154794	0.388528	-5.71761
CE(22:2)	Cholesterol Esters	-0.405935	-2.79477	-1.42239	0.161086	0.402714	-5.74825
TG(20:2_34:1)	Triacylglycerols	-0.495375	1.36391	-1.41489	0.163262	0.406542	-5.75854
PC aa C42:4	Glycerophospholipids	-0.189026	-2.55475	-1.40119	0.167298	0.414111	-5.7772
TG(16:1_38:3)	Triacylglycerols	-0.449681	-0.289843	-1.40012	0.167616	0.414111	-5.77865
TG(18:3_38:5)	Triacylglycerols	-0.459557	-1.5202	-1.39108	0.170325	0.418566	-5.79086
Anserine	Aminoacids Related	0.555093	-8.60103	1.38968	0.170748	0.418566	-5.79275
TG(16:1_36:5)	Triacylglycerols	-0.515005	0.0618519	-1.38371	0.17256	0.420477	-5.80077
TG(18:2_32:2)	Triacylglycerols	-0.578701	2.96702	-1.38271	0.172863	0.420477	-5.80211
CE(20:3)	Cholesterol Esters	-0.327287	4.53738	-1.37501	0.175222	0.424578	-5.81239
DG(18:2_18:2)	Diacylglycerols	0.557078	1.44634	1.36922	0.177014	0.427275	-5.82009
DG(14:1_20:2)	Diacylglycerols	0.22174	-3.00821	1.36466	0.178435	0.427587	-5.82614
Hex2Cer(d18:1/22:0)	Glycosylceramides	0.273947	-1.66106	1.36445	0.178501	0.427587	-5.82642
beta-Ala	Biogenic Amines	0.311441	1.19549	1.35647	0.181008	0.43195	-5.83694
Hex3Cer(d18:1_20:0)	Glycosylceramides	-0.300828	-5.67398	-1.35262	0.182228	0.433222	-5.84201
TG(18:3_34:3)	Triacylglycerols	-0.490427	0.523843	-1.34436	0.184865	0.437446	-5.85282
TG(20:3_36:4)	Triacylglycerols	-0.47197	-0.642404	-1.34211	0.185587	0.437446	-5.85574
TG(16:0_33:2)	Triacylglycerols	-0.577397	0.822646	-1.34056	0.186088	0.437446	-5.85777
SM C18:1	Sphingolipids	0.187254	3.11841	1.33392	0.188241	0.439568	-5.8664
PC ae C34:3	Glycerophospholipids	-0.231719	2.85702	-1.33347	0.188386	0.439568	-5.86697
FA(14:0)	Fatty Acids	-0.300672	8.64265	-1.32599	0.190833	0.442435	-5.87663
TG(20:3_36:5)	Triacylglycerols	-0.467836	-3.79492	-1.32543	0.191019	0.442435	-5.87736
TG(20:4_36:4)	Triacylglycerols	-0.479042	0.640625	-1.31708	0.19378	0.446609	-5.88807
TG(18:1_38:7)	Triacylglycerols	-0.387329	-0.302694	-1.31395	0.194825	0.446609	-5.89208
Hex2Cer(d18:1/24:0)	Glycosylceramides	0.225169	-1.9165	1.31358	0.194948	0.446609	-5.89255
C18	Acylcarnitines	0.234107	-4.38252	1.31138	0.195686	0.446674	-5.89536
CE(20:4)	Cholesterol Esters	-0.276955	7.64243	-1.30653	0.197316	0.44877	-5.90154
TG(18:2_33:0)	Triacylglycerols	-0.463545	0.606009	-1.29991	0.199557	0.452234	-5.90992
TG(18:2_34:4)	Triacylglycerols	-0.523639	0.0844743	-1.29481	0.201299	0.454479	-5.91636
TG(20:3_32:1)	Triacylglycerols	-0.53513	0.553175	-1.29279	0.201991	0.454479	-5.91891
PC aa C42:1	Glycerophospholipids	-0.17593	-2.06443	-1.28721	0.203915	0.457177	-5.92592
PC aa C40:6	Glycerophospholipids	0.232392	4.05903	1.27524	0.208084	0.463713	-5.94085
Cer(d16:1/24:0)	Ceramides	-0.317473	-2.2995	-1.27462	0.208303	0.463713	-5.94162
TG(16:0_32:1)	Triacylglycerols	-0.668778	4.81713	-1.2712	0.209505	0.464658	-5.94586
TG(22:5_32:1)	Triacylglycerols	-0.470979	-0.0832349	-1.26923	0.210202	0.464658	-5.9483
TG(20:1_34:0)	Triacylglycerols	-0.445379	-1.93142	-1.26666	0.211114	0.465041	-5.95148
3-Met-His	Aminoacids Related	0.691959	0.121441	1.26201	0.212766	0.466019	-5.9572
CDCA	Bile Acids	-0.958168	-4.08522	-1.26125	0.213037	0.466019	-5.95814
C3-OH	Acylcarnitines	0.898633	-5.55028	1.25486	0.21533	0.469405	-5.96598
t4-OH-Pro	Aminoacids Related	-0.338027	2.88232	-1.24938	0.217308	0.472084	-5.97266
TG(17:2_38:7)	Triacylglycerols	-0.66851	-4.95041	-1.24221	0.219919	0.476114	-5.98138
DG(18:1_18:1)	Diacylglycerols	0.415283	1.64707	1.23695	0.22185	0.476305	-5.98774
PC ae C32:1	Glycerophospholipids	-0.170881	1.32346	-1.23621	0.222124	0.476305	-5.98864
TG(17:1_34:3)	Triacylglycerols	-0.462996	-0.176816	-1.23282	0.223374	0.476305	-5.99272
PC ae C42:0	Glycerophospholipids	0.173187	-0.870944	1.23125	0.223955	0.476305	-5.99461
Cer(d18:1/20:0(OH))	Ceramides	0.203644	-1.35733	1.23008	0.224392	0.476305	-5.99602
C9	Acylcarnitines	-0.144433	-4.11606	-1.2277	0.225275	0.476305	-5.99887
PC aa C38:6	Glycerophospholipids	0.253697	5.90741	1.22763	0.2253	0.476305	-5.99895
SM C18:0	Sphingolipids	0.164662	4.23377	1.22552	0.226087	0.476371	-6.00148
TG(20:4_35:3)	Triacylglycerols	-0.414668	-4.42687	-1.22059	0.227934	0.478288	-6.00738
PC ae C44:3	Glycerophospholipids	-0.272074	-2.99776	-1.21861	0.228676	0.478288	-6.00973
Cer(d16:1/23:0)	Ceramides	-0.304354	-2.87796	-1.21703	0.229275	0.478288	-6.01162
TG(16:0_37:3)	Triacylglycerols	-0.446576	-0.945375	-1.2132	0.23072	0.479715	-6.01615
TG(18:1_31:0)	Triacylglycerols	-0.696488	1.54565	-1.21082	0.231625	0.480013	-6.01898
TG(16:1_32:1)	Triacylglycerols	-0.620665	3.22197	-1.19915	0.236088	0.487631	-6.03272
HexCer(d18:1/26:1)	Glycosylceramides	-0.272649	-3.81454	-1.19718	0.23685	0.487631	-6.03503
AbsAcid	Hormones	-0.374949	-7.61065	-1.19243	0.23869	0.48982	-6.04058
DG(18:0_20:0)	Diacylglycerols	-0.562401	-3.77357	-1.18336	0.242232	0.495474	-6.05112
C16:2-OH	Acylcarnitines	0.140236	-6.67205	1.17043	0.247344	0.504293	-6.06601
Cer(d16:1/20:0)	Ceramides	0.24135	-3.15879	1.16359	0.250083	0.508234	-6.07383
c4-OH-Pro	Aminoacids Related	-0.0719748	-3.937	-1.15942	0.251762	0.51	-6.07858
DG(16:1_18:2)	Diacylglycerols	0.398258	-0.950973	1.15737	0.252588	0.510034	-6.0809
DG(18:1_18:2)	Diacylglycerols	0.404023	2.48009	1.15162	0.254922	0.513101	-6.0874
DG(18:2_20:4)	Diacylglycerols	0.537388	-3.06794	1.13273	0.262699	0.525795	-6.10855
TG(16:1_33:1)	Triacylglycerols	-0.498644	0.189887	-1.13069	0.263549	0.525795	-6.11082
HexCer(d18:2/22:0)	Glycosylceramides	0.228738	-0.756796	1.12986	0.263897	0.525795	-6.11174
TG(18:3_32:0)	Triacylglycerols	-0.500837	1.66984	-1.12825	0.264567	0.525795	-6.11352
DG(16:0_16:0)	Diacylglycerols	-0.118286	2.60521	-1.12314	0.266712	0.528391	-6.11916
TG(16:0_35:1)	Triacylglycerols	-0.480888	1.51294	-1.1114	0.27168	0.536546	-6.13203
Arg	Aminoacids	0.186986	6.26871	1.10398	0.274857	0.541125	-6.14011
TG(18:3_38:6)	Triacylglycerols	-0.403988	-2.48708	-1.09966	0.276719	0.543092	-6.14478
DG(18:1_20:0)	Diacylglycerols	-0.263862	-2.25865	-1.08933	0.281199	0.550172	-6.15588
TG(20:4_32:0)	Triacylglycerols	-0.552394	1.10704	-1.06736	0.290904	0.565665	-6.17917
GABA	Biogenic Amines	-0.105356	-2.64541	-1.0672	0.290979	0.565665	-6.17934
TG(18:1_33:2)	Triacylglycerols	-0.349883	1.75258	-1.06534	0.291811	0.565665	-6.1813
TG(18:1_33:0)	Triacylglycerols	-0.446754	1.86267	-1.06311	0.292809	0.565858	-6.18362
DG(14:0_20:0)	Diacylglycerols	-0.145061	-3.81748	-1.05789	0.29516	0.568658	-6.18907
HexCer(d18:2/16:0)	Glycosylceramides	-0.210917	-6.57809	-1.05023	0.298632	0.572732	-6.19702
DG(18:1_22:6)	Diacylglycerols	0.287718	-2.5324	1.04922	0.299093	0.572732	-6.19806
SM (OH) C14:1	Sphingolipids	-0.178903	2.47111	-1.04212	0.302342	0.577198	-6.20537
Carnosine	Aminoacids Related	0.075002	-3.54792	1.03089	0.307526	0.585321	-6.21683
TG(17:2_38:6)	Triacylglycerols	0.668894	-2.32865	1.02456	0.310472	0.589148	-6.22324
TG(20:3_32:0)	Triacylglycerols	-0.470444	0.412794	-1.0117	0.316522	0.595627	-6.23614
TG(16:1_34:3)	Triacylglycerols	-0.413179	2.21492	-1.01139	0.316671	0.595627	-6.23645
DG(18:3_20:2)	Diacylglycerols	0.440896	-5.16655	1.01128	0.316722	0.595627	-6.23656
TG(20:1_34:3)	Triacylglycerols	-0.399535	-1.83412	-1.00722	0.318651	0.59747	-6.2406
TG(16:0_38:3)	Triacylglycerols	-0.35367	2.01182	-0.999104	0.322528	0.600052	-6.24863
TG(16:0_33:1)	Triacylglycerols	-0.492453	1.88276	-0.998807	0.32267	0.600052	-6.24892
TG(20:3_34:2)	Triacylglycerols	-0.371632	1.59734	-0.998359	0.322885	0.600052	-6.24936
Nitro-Tyr	Aminoacids Related	-0.0485914	-2.95715	-0.994105	0.324931	0.602078	-6.25354
TG(18:3_36:1)	Triacylglycerols	-0.340491	0.829147	-0.98923	0.327286	0.603361	-6.25831
Taurine	Aminoacids Related	0.27662	6.45211	0.988708	0.327539	0.603361	-6.25882
Cer(d18:1/20:0)	Ceramides	0.19004	-2.80225	0.982409	0.330601	0.607227	-6.26495
PC ae C40:3	Glycerophospholipids	-0.107737	0.247827	-0.978017	0.332748	0.607913	-6.2692
TG(17:2_36:4)	Triacylglycerols	0.29611	-0.975244	0.976775	0.333356	0.607913	-6.2704
Xanthine	Nucleobases Related	0.328052	-1.13762	0.974635	0.334406	0.607913	-6.27246
TG(16:0_32:0)	Triacylglycerols	-0.626734	3.87152	-0.973763	0.334835	0.607913	-6.2733
DG(18:1_20:4)	Diacylglycerols	-0.250561	-2.61587	-0.970682	0.336352	0.608913	-6.27625
TG(17:0_34:1)	Triacylglycerols	-0.334718	1.66473	-0.961836	0.340734	0.615078	-6.28469
DG(16:0_18:2)	Diacylglycerols	0.301386	0.334823	0.950691	0.346308	0.619009	-6.29522
C18:2	Acylcarnitines	-0.392157	-4.65495	-0.949931	0.34669	0.619009	-6.29593
TG(18:3_36:2)	Triacylglycerols	-0.343774	2.72006	-0.949722	0.346795	0.619009	-6.29613
ADMA	Aminoacids Related	-0.100686	-0.887115	-0.94963	0.346842	0.619009	-6.29622
HexCer(d18:1/22:0)	Glycosylceramides	0.160349	1.6072	0.945505	0.348922	0.620962	-6.30008
TG(18:2_35:1)	Triacylglycerols	-0.296968	1.76572	-0.938468	0.352489	0.625545	-6.30663
Cer(d18:0/26:1(OH))	Dihydroceramides	-0.250411	-4.44468	-0.935809	0.353844	0.626184	-6.30909
Cer(d16:1/22:0)	Ceramides	-0.200727	-1.48862	-0.930335	0.356642	0.62873	-6.31414
TG(18:3_34:0)	Triacylglycerols	-0.3366	1.16972	-0.929094	0.357278	0.62873	-6.31529
C5-M-DC	Acylcarnitines	0.217989	-6.41246	0.926108	0.358813	0.629671	-6.31802
TG(17:0_34:2)	Triacylglycerols	-0.317021	0.840332	-0.920274	0.361823	0.630577	-6.32335
PC aa C36:6	Glycerophospholipids	-0.207393	-0.620855	-0.919064	0.362449	0.630577	-6.32445
HexCer(d18:1/26:0)	Glycosylceramides	-0.163225	-3.8139	-0.917752	0.363129	0.630577	-6.32564
PC aa C34:3	Glycerophospholipids	-0.165514	3.83884	-0.91736	0.363333	0.630577	-6.326
TG(20:2_34:2)	Triacylglycerols	-0.335004	0.643374	-0.914005	0.365076	0.631862	-6.32904
TG(17:1_36:4)	Triacylglycerols	-0.314678	-0.743912	-0.911625	0.366316	0.632271	-6.33119
PC aa C42:0	Glycerophospholipids	-0.136766	-1.22384	-0.908067	0.368174	0.633189	-6.33439
CE(22:6)	Cholesterol Esters	-0.227634	3.96241	-0.906761	0.368858	0.633189	-6.33557
TG(16:0_38:2)	Triacylglycerols	-0.297334	1.40315	-0.893325	0.375938	0.64359	-6.34754
Cer(d18:1/24:1)	Ceramides	0.123657	0.474746	0.88993	0.377741	0.644924	-6.35053
TG(18:2_33:1)	Triacylglycerols	-0.300678	2.11955	-0.883826	0.380996	0.648723	-6.3559
DG(18:1_20:2)	Diacylglycerols	0.894752	-4.15762	0.8786	0.383797	0.650297	-6.36046
TG(22:6_34:1)	Triacylglycerols	0.351247	2.57128	0.87825	0.383985	0.650297	-6.36076
TG(20:3_34:1)	Triacylglycerols	-0.327422	2.42268	-0.870274	0.388286	0.655377	-6.36767
Asp	Aminoacids	0.286594	2.18625	0.867959	0.38954	0.655377	-6.36966
C12-DC	Acylcarnitines	-0.0590522	-2.04012	-0.866917	0.390105	0.655377	-6.37056
TG(18:2_36:0)	Triacylglycerols	-0.285249	0.892055	-0.86383	0.391783	0.656445	-6.37321
TG(20:1_34:2)	Triacylglycerols	-0.279638	0.600397	-0.850613	0.399016	0.665964	-6.38444
TG(20:1_32:2)	Triacylglycerols	-0.277477	-2.84268	-0.849592	0.399578	0.665964	-6.3853
Cer(d18:1/14:0)	Ceramides	0.155647	-3.69092	0.844616	0.402325	0.668773	-6.38948
TG(18:1_33:1)	Triacylglycerols	-0.287638	3.46936	-0.829915	0.410509	0.677871	-6.40169
TG(17:1_34:2)	Triacylglycerols	-0.289818	1.08772	-0.828198	0.411471	0.677871	-6.4031
TG(20:5_34:0)	Triacylglycerols	-0.42552	-1.39652	-0.827501	0.411862	0.677871	-6.40368
TG(20:0_32:3)	Triacylglycerols	0.322994	-0.786533	0.826063	0.41267	0.677871	-6.40486
TG(22:6_34:2)	Triacylglycerols	0.32141	1.99093	0.825158	0.413179	0.677871	-6.4056
Cer(d18:1/18:0(OH))	Ceramides	0.805153	-3.93299	0.820553	0.415773	0.680356	-6.40936
SM (OH) C24:1	Sphingolipids	-0.122116	-0.287345	-0.818515	0.416925	0.680473	-6.41102
DG(16:1_18:1)	Diacylglycerols	0.243512	0.318489	0.814764	0.419049	0.680858	-6.41406
TG(18:2_35:3)	Triacylglycerols	-0.316591	-0.725792	-0.81372	0.419642	0.680858	-6.4149
Cer(d18:1/24:0)	Ceramides	0.131086	1.30136	0.81238	0.420403	0.680858	-6.41598
HexCer(d18:1/24:1)	Glycosylceramides	0.12249	2.15203	0.798354	0.428419	0.692062	-6.4272
CE(20:5)	Cholesterol Esters	-0.334194	5.52495	-0.789858	0.433319	0.696148	-6.4339
TG(18:2_33:2)	Triacylglycerols	-0.282511	0.551247	-0.789551	0.433497	0.696148	-6.43414
TG(17:2_38:5)	Triacylglycerols	-0.349355	-3.01946	-0.786537	0.435244	0.696148	-6.4365
PC ae C42:3	Glycerophospholipids	-0.122248	-0.527002	-0.786322	0.435369	0.696148	-6.43667
PC ae C38:3	Glycerophospholipids	-0.10662	1.83578	-0.781012	0.438457	0.699311	-6.44081
PC aa C42:5	Glycerophospholipids	-0.115065	-1.94709	-0.774373	0.442336	0.703716	-6.44594
TG(18:0_36:1)	Triacylglycerols	-0.320576	1.05522	-0.766494	0.446966	0.70929	-6.45197
Betaine	Aminoacids Related	-0.169231	4.50094	-0.757054	0.45255	0.716348	-6.45913
PC ae C36:2	Glycerophospholipids	-0.104732	3.62329	-0.753021	0.454948	0.716732	-6.46215
TG(18:3_34:2)	Triacylglycerols	-0.284472	3.16601	-0.75282	0.455068	0.716732	-6.46231
TG(18:1_32:1)	Triacylglycerols	-0.291249	6.51475	-0.746913	0.458594	0.718439	-6.46671
HexCer(d18:1/23:0)	Glycosylceramides	-0.118332	0.680859	-0.745473	0.459456	0.718439	-6.46778
Cer(d18:0/18:0(OH))	Dihydroceramides	-0.408652	-2.98335	-0.74521	0.459613	0.718439	-6.46798
TG(20:3_36:3)	Triacylglycerols	-0.227278	0.655376	-0.743376	0.460713	0.718439	-6.46933
PC ae C34:2	Glycerophospholipids	-0.106704	3.45112	-0.733786	0.466487	0.725646	-6.47638
C6:1	Acylcarnitines	-0.56959	-7.46438	-0.726466	0.470921	0.73074	-6.4817
Gly	Aminoacids	-0.097906	8.02568	-0.706858	0.482917	0.747513	-6.49569
TG(20:4_34:2)	Triacylglycerols	-0.27511	2.86114	-0.689375	0.493756	0.762418	-6.50785
DG(14:0_18:1)	Diacylglycerols	-0.123644	-1.03875	-0.687313	0.495043	0.762535	-6.50927
HexCer(d18:2/24:0)	Glycosylceramides	-0.121049	-0.145364	-0.680923	0.499044	0.766823	-6.51363
TG(18:1_36:5)	Triacylglycerols	-0.246732	2.51879	-0.677397	0.501258	0.767599	-6.51601
CE(22:0)	Cholesterol Esters	0.309577	-3.11046	0.67331	0.503833	0.767599	-6.51876
TG(17:2_36:2)	Triacylglycerols	-0.234294	-1.72663	-0.672282	0.504481	0.767599	-6.51945
TG(20:2_32:0)	Triacylglycerols	-0.38795	-0.576271	-0.670659	0.505506	0.767599	-6.52054
TG(14:0_39:3)	Triacylglycerols	0.282414	-5.6583	0.670288	0.50574	0.767599	-6.52079
CE(16:1)	Cholesterol Esters	-0.221692	5.80659	-0.66852	0.506859	0.767599	-6.52197
TG(16:0_35:2)	Triacylglycerols	-0.252986	2.25427	-0.664645	0.509314	0.769468	-6.52454
Hex3Cer(d18:1/26:1)	Glycosylceramides	-0.183166	-4.20915	-0.660349	0.512044	0.77174	-6.52738
PC ae C42:4	Glycerophospholipids	-0.0940471	-0.208465	-0.655767	0.514963	0.77245	-6.53039
PC aa C38:4	Glycerophospholipids	0.106062	6.41742	0.654389	0.515843	0.77245	-6.53129
TG(18:2_32:1)	Triacylglycerols	-0.244409	5.10533	-0.652627	0.516969	0.77245	-6.53244
AABA	Aminoacids Related	0.159919	3.70817	0.651923	0.517419	0.77245	-6.5329
TG(18:3_34:1)	Triacylglycerols	-0.240057	4.14892	-0.646181	0.5211	0.776106	-6.53661
PC ae C36:1	Glycerophospholipids	-0.0917069	2.89597	-0.628157	0.532743	0.786036	-6.54807
TG(18:0_34:3)	Triacylglycerols	-0.226589	0.959097	-0.627858	0.532938	0.786036	-6.54826
Cer(d18:2/14:0)	Ceramides	-0.330202	-8.18424	-0.627801	0.532975	0.786036	-6.5483
C14:2-OH	Acylcarnitines	0.0828375	-5.06282	0.623127	0.536017	0.786036	-6.55122
TG(16:0_38:4)	Triacylglycerols	-0.232167	2.3154	-0.622349	0.536524	0.786036	-6.5517
C5-OH (C3-DC-M)	Acylcarnitines	0.0835021	-4.15782	0.622033	0.53673	0.786036	-6.5519
DG(16:0_20:4)	Diacylglycerols	0.200038	-3.81254	0.621823	0.536867	0.786036	-6.55203
TG(20:4_36:3)	Triacylglycerols	-0.197133	2.11153	-0.620473	0.537748	0.786036	-6.55286
TG(18:1_35:2)	Triacylglycerols	-0.201385	2.44921	-0.617007	0.540013	0.786917	-6.555
TG(18:3_36:4)	Triacylglycerols	-0.266244	0.838038	-0.61573	0.540849	0.786917	-6.55579
TG(18:3_36:3)	Triacylglycerols	-0.249744	2.45254	-0.607978	0.545938	0.789877	-6.56053
TG(16:0_36:3)	Triacylglycerols	0.22612	7.52702	0.607552	0.546218	0.789877	-6.56078
TG(16:0_40:7)	Triacylglycerols	0.213349	1.54452	0.606904	0.546645	0.789877	-6.56118
DG-O(16:0_18:1)	Diacylglycerols	-0.326627	-4.83197	-0.603836	0.548667	0.790984	-6.56303
TG(17:0_36:3)	Triacylglycerols	-0.196325	1.55407	-0.600802	0.55067	0.791077	-6.56486
TG(18:2_34:2)	Triacylglycerols	0.242555	6.45631	0.59952	0.551518	0.791077	-6.56563
TG(16:0_35:3)	Triacylglycerols	-0.250781	0.735842	-0.597525	0.552838	0.791077	-6.56682
HCys	Aminoacids Related	-0.0972391	2.83614	-0.595308	0.554307	0.791077	-6.56814
TG(16:0_36:5)	Triacylglycerols	-0.216125	2.65766	-0.594249	0.55501	0.791077	-6.56877
TG(18:2_34:1)	Triacylglycerols	0.216297	7.38734	0.584005	0.561827	0.798987	-6.5748
SM C24:0	Sphingolipids	0.07387	3.98131	0.571013	0.570534	0.809541	-6.5823
PC ae C40:6	Glycerophospholipids	0.0872396	1.73895	0.566955	0.573267	0.810456	-6.5846
TG(18:0_38:6)	Triacylglycerols	0.174387	-0.142354	0.566236	0.573751	0.810456	-6.58501
TG(17:1_38:7)	Triacylglycerols	-0.50293	-5.65483	-0.552556	0.583015	0.818457	-6.59266
TG(18:1_36:0)	Triacylglycerols	-0.18387	1.77191	-0.551415	0.583791	0.818457	-6.59329
TG(17:0_36:4)	Triacylglycerols	-0.188853	-0.0235272	-0.549583	0.585038	0.818457	-6.5943
TG(16:0_34:0)	Triacylglycerols	-0.2501	4.03806	-0.548812	0.585563	0.818457	-6.59472
Cer(d18:2/23:0)	Ceramides	-0.111572	-2.68509	-0.547134	0.586707	0.818457	-6.59564
TG(18:0_36:5)	Triacylglycerols	-0.175542	-0.617316	-0.545195	0.588029	0.818457	-6.5967
Spermidine	Biogenic Amines	0.11667	-1.85422	0.544317	0.588629	0.818457	-6.59718
TG(20:4_34:1)	Triacylglycerols	-0.214751	3.51516	-0.541383	0.590634	0.818457	-6.59877
TG(16:1_36:4)	Triacylglycerols	-0.213828	2.72246	-0.540691	0.591108	0.818457	-6.59915
SM C16:0	Sphingolipids	0.059816	6.65439	0.532302	0.596861	0.82289	-6.60365
TG(20:4_34:0)	Triacylglycerols	-0.212402	0.735877	-0.531913	0.597128	0.82289	-6.60386
TG(20:1_31:0)	Triacylglycerols	0.0736451	-1.71448	0.52924	0.598968	0.82289	-6.60528
TG(22:4_34:2)	Triacylglycerols	-0.201103	-0.25622	-0.527714	0.600019	0.82289	-6.60608
Hex2Cer(d18:1/20:0)	Glycosylceramides	0.111414	-3.00286	0.526522	0.60084	0.82289	-6.60671
TG(18:1_35:3)	Triacylglycerols	-0.16616	0.702496	-0.524404	0.602301	0.823102	-6.60782
TG(18:2_35:2)	Triacylglycerols	-0.187033	1.22758	-0.520183	0.605219	0.825298	-6.61003
Serotonin	Biogenic Amines	0.313466	-1.74471	0.516729	0.60761	0.825385	-6.61182
C7-DC	Acylcarnitines	0.39438	-5.35807	0.516308	0.607902	0.825385	-6.61204
PEA	Biogenic Amines	-0.188404	-6.67512	-0.513007	0.610192	0.826712	-6.61374
ProBetaine	Aminoacids Related	-0.375221	1.25289	-0.509716	0.61248	0.828031	-6.61542
1-Met-His	Aminoacids Related	-0.0909444	1.8472	-0.499941	0.619297	0.835455	-6.62036
TG(16:0_38:5)	Triacylglycerols	-0.193275	2.3978	-0.496589	0.621643	0.835655	-6.62204
CE(15:1)	Cholesterol Esters	-0.121053	-2.31691	-0.495938	0.622099	0.835655	-6.62236
PC ae C40:5	Glycerophospholipids	-0.0609299	1.47769	-0.48715	0.628269	0.842148	-6.62668
Hex2Cer(d18:1/26:0)	Glycosylceramides	0.227633	-7.7437	0.481644	0.632148	0.845549	-6.62935
PC ae C42:5	Glycerophospholipids	-0.0592183	0.839628	-0.479228	0.633854	0.846034	-6.63052
DG(18:1_20:1)	Diacylglycerols	-0.0670253	-3.69788	-0.475767	0.636301	0.847504	-6.63217
SM (OH) C22:1	Sphingolipids	-0.0682701	3.34754	-0.470912	0.63974	0.850287	-6.63447
Cortisone	Hormones	-0.0747293	-3.91806	-0.466097	0.643159	0.851609	-6.63673
TG(16:0_40:6)	Triacylglycerols	0.16474	1.64301	0.464053	0.644612	0.851609	-6.63769
DG(16:1_20:0)	Diacylglycerols	0.109049	-2.49717	0.463581	0.644948	0.851609	-6.6379
TG(20:5_34:2)	Triacylglycerols	-0.197344	0.562836	-0.461066	0.646739	0.851609	-6.63907
PC aa C34:1	Glycerophospholipids	0.0752163	7.73147	0.460008	0.647493	0.851609	-6.63956
DG(17:0_18:1)	Diacylglycerols	-0.12993	-1.13414	-0.450832	0.654049	0.857587	-6.64374
DG(17:0_17:1)	Diacylglycerols	-0.341282	-5.08644	-0.449837	0.654761	0.857587	-6.64419
PC aa C36:3	Glycerophospholipids	-0.0675595	7.00834	-0.445778	0.657671	0.859612	-6.64601
TG(18:0_34:2)	Triacylglycerols	-0.178347	3.10656	-0.443512	0.659298	0.859954	-6.64702
TG(20:3_34:0)	Triacylglycerols	-0.170508	-0.153673	-0.436508	0.664337	0.864736	-6.65011
PC ae C38:1	Glycerophospholipids	-0.262107	-1.78582	-0.433236	0.666696	0.866017	-6.65154
TG(16:0_36:2)	Triacylglycerols	0.156125	7.80732	0.43064	0.66857	0.866665	-6.65266
HArg	Aminoacids Related	-0.110459	1.84384	-0.42767	0.670717	0.86668	-6.65394
HexCer(d16:1/24:0)	Glycosylceramides	-0.113792	-4.62799	-0.426329	0.671687	0.86668	-6.65451
TG(18:0_38:7)	Triacylglycerols	-0.137556	-2.9908	-0.424918	0.672709	0.86668	-6.65512
SM C26:0	Sphingolipids	-0.0652914	-3.34024	-0.4208	0.675694	0.867924	-6.65686
TG(16:1_32:0)	Triacylglycerols	-0.27073	2.56464	-0.417411	0.678154	0.867924	-6.65829
TG(22:5_34:3)	Triacylglycerols	-0.124701	-1.0532	-0.416887	0.678535	0.867924	-6.6585
Glu	Aminoacids	0.113918	5.48299	0.415961	0.679208	0.867924	-6.65889
Cer(d18:0/24:1)	Dihydroceramides	0.087396	-2.03744	0.413267	0.681168	0.867924	-6.66001
HexCer(d18:1/18:0)	Glycosylceramides	0.0897529	-2.22554	0.412206	0.68194	0.867924	-6.66045
TG(20:0_32:4)	Triacylglycerols	0.155054	-1.42519	0.406607	0.686022	0.871358	-6.66275
C18:1-OH	Acylcarnitines	0.0473374	-6.30626	0.400978	0.690135	0.872463	-6.66503
TG(18:1_34:2)	Triacylglycerols	0.146075	7.82517	0.399897	0.690926	0.872463	-6.66546
DG(16:0_18:1)	Diacylglycerols	0.132327	1.44258	0.399222	0.69142	0.872463	-6.66573
5-AVA	Aminoacids Related	-0.0962429	-4.54812	-0.397841	0.692431	0.872463	-6.66628
PC ae C40:2	Glycerophospholipids	-0.061395	0.706294	-0.39155	0.697045	0.876524	-6.66877
DG(18:3_18:3)	Diacylglycerols	0.274751	-4.78807	0.383479	0.702981	0.882227	-6.67191
Cer(d18:2/18:1)	Ceramides	-0.140659	-8.73125	-0.380155	0.705431	0.88261	-6.67318
TG(22:4_32:0)	Triacylglycerols	-0.355713	-2.66205	-0.378481	0.706666	0.88261	-6.67382
TG(18:1_34:1)	Triacylglycerols	0.135824	8.65096	0.376587	0.708065	0.88261	-6.67454
Histamine	Biogenic Amines	-0.0304914	-2.30985	-0.37547	0.70889	0.88261	-6.67496
TG(22:1_32:5)	Triacylglycerols	-0.226006	-6.14407	-0.369782	0.713098	0.885262	-6.67709
TG(20:2_34:4)	Triacylglycerols	0.204282	-4.83548	0.36786	0.714521	0.885262	-6.6778
TG(16:0_36:4)	Triacylglycerols	0.145557	5.76734	0.366896	0.715236	0.885262	-6.67815
TG(16:0_38:7)	Triacylglycerols	-0.135831	-0.299032	-0.359074	0.721043	0.88666	-6.681
Hex2Cer(d18:1/14:0)	Glycosylceramides	0.0700043	-1.44098	0.357865	0.721942	0.88666	-6.68144
PC aa C36:1	Glycerophospholipids	0.0474555	5.47686	0.355952	0.723365	0.88666	-6.68212
TG(17:1_36:3)	Triacylglycerols	-0.118651	0.839229	-0.355633	0.723602	0.88666	-6.68224
C5-DC (C6-OH)	Acylcarnitines	0.0393222	-4.24199	0.354735	0.724272	0.88666	-6.68256
PC ae C38:5	Glycerophospholipids	-0.0474254	3.90381	-0.353473	0.725211	0.88666	-6.683
Hex3Cer(d18:1/16:0)	Glycosylceramides	-0.0546307	0.750375	-0.352123	0.726217	0.88666	-6.68348
Cer(d18:0/26:1)	Dihydroceramides	0.0951208	-6.5393	0.348867	0.728646	0.886777	-6.68463
TG(18:1_34:3)	Triacylglycerols	-0.125881	5.00234	-0.346635	0.730312	0.886777	-6.68541
DG(14:0_14:0)	Diacylglycerols	0.0333873	-2.04036	0.344856	0.731641	0.886777	-6.68602
TG(16:1_38:5)	Triacylglycerols	-0.123902	0.0652032	-0.344452	0.731943	0.886777	-6.68616
PC ae C36:3	Glycerophospholipids	-0.0504658	2.7276	-0.3424	0.733477	0.88693	-6.68687
DG(18:1_22:5)	Diacylglycerols	-0.174776	-8.12934	-0.338024	0.736752	0.887753	-6.68837
DG(18:1_18:3)	Diacylglycerols	-0.0688683	-1.67233	-0.337725	0.736976	0.887753	-6.68847
SM C16:1	Sphingolipids	0.0419732	3.79922	0.334144	0.73966	0.887947	-6.68967
TG(20:2_36:5)	Triacylglycerols	-0.109264	-3.85379	-0.33375	0.739956	0.887947	-6.68981
TG(17:1_34:1)	Triacylglycerols	-0.128156	1.82214	-0.323513	0.747648	0.894388	-6.69318
SM C26:1	Sphingolipids	0.0571026	-1.77528	0.320669	0.74979	0.894388	-6.6941
TG(20:1_34:1)	Triacylglycerols	-0.106929	1.29734	-0.318909	0.751116	0.894388	-6.69467
TG(22:6_32:1)	Triacylglycerols	-0.139535	0.606904	-0.317251	0.752366	0.894388	-6.6952
Hex3Cer(d18:1/24:1)	Glycosylceramides	-0.0638492	-0.573592	-0.317178	0.752421	0.894388	-6.69522
DG(16:0_16:1)	Diacylglycerols	0.0984795	-1.39998	0.308997	0.7586	0.897014	-6.69779
TG(17:1_38:6)	Triacylglycerols	0.0987924	-6.27492	0.308641	0.75887	0.897014	-6.6979
TG(22:6_32:0)	Triacylglycerols	0.161795	0.429389	0.307249	0.759923	0.897014	-6.69833
PC ae C36:5	Glycerophospholipids	-0.0521057	3.20895	-0.306716	0.760326	0.897014	-6.6985
TG(22:5_34:1)	Triacylglycerols	0.0998965	2.14821	0.304581	0.761942	0.89724	-6.69915
TG(22:6_34:3)	Triacylglycerols	-0.115945	-0.475188	-0.301105	0.764576	0.898662	-6.70021
Spermine	Biogenic Amines	-0.330714	-6.96119	-0.296012	0.76844	0.901446	-6.70174
TG(16:1_34:0)	Triacylglycerols	-0.14282	2.44145	-0.291586	0.771802	0.901446	-6.70304
AA	Fatty Acids	-0.208165	1.53393	-0.291104	0.772169	0.901446	-6.70318
PC aa C38:3	Glycerophospholipids	0.0454527	5.3927	0.288438	0.774197	0.901446	-6.70396
PC aa C36:2	Glycerophospholipids	-0.0399254	7.66047	-0.286925	0.775349	0.901446	-6.7044
DG(21:0_22:6)	Diacylglycerols	-0.274961	-5.50506	-0.286687	0.77553	0.901446	-6.70447
TG(17:2_36:3)	Triacylglycerols	-0.103373	-1.78249	-0.281544	0.779449	0.904333	-6.70593
HexCer(d18:1/18:1)	Glycosylceramides	0.0845232	-3.7343	0.276114	0.783592	0.905275	-6.70746
TG(16:1_36:2)	Triacylglycerols	-0.100401	4.89577	-0.275876	0.783774	0.905275	-6.70752
TG(20:5_34:1)	Triacylglycerols	-0.124452	1.37089	-0.274831	0.784572	0.905275	-6.70781
OH-GlutAcid	Carboxylic Acids	0.0225711	0.0916389	0.266793	0.79072	0.910701	-6.71
DG(18:2_18:3)	Diacylglycerols	-0.136649	-2.32095	-0.263405	0.793315	0.912023	-6.7109
TG(18:2_36:3)	Triacylglycerols	0.117476	5.02725	0.257238	0.798045	0.915089	-6.71251
TG(18:0_36:4)	Triacylglycerols	-0.095865	2.32282	-0.256141	0.798887	0.915089	-6.7128
PC aa C40:5	Glycerophospholipids	0.0420105	2.60119	0.253982	0.800545	0.915324	-6.71335
Suc	Carboxylic Acids	0.0200308	2.6459	0.249554	0.803949	0.91755	-6.71447
TG(17:2_34:2)	Triacylglycerols	0.121087	-1.8805	0.244476	0.807857	0.920344	-6.71573
PC aa C32:1	Glycerophospholipids	0.0750191	3.95204	0.240173	0.811172	0.922078	-6.71678
DG(14:1_18:1)	Diacylglycerols	-0.10947	-4.00645	-0.23746	0.813265	0.922078	-6.71743
PC ae C38:0	Glycerophospholipids	-0.0428951	0.526323	-0.236804	0.813771	0.922078	-6.71758
PC ae C40:4	Glycerophospholipids	-0.0260372	1.11364	-0.226529	0.821708	0.9294	-6.71998
TG(18:2_34:0)	Triacylglycerols	0.0804457	4.41761	0.221156	0.825866	0.929977	-6.72119
EPA	Fatty Acids	-0.122541	-0.828088	-0.218344	0.828045	0.929977	-6.72181
TG(18:1_36:4)	Triacylglycerols	-0.0876178	4.90223	-0.217223	0.828914	0.929977	-6.72205
SM (OH) C16:1	Sphingolipids	-0.0325213	1.58719	-0.216998	0.829088	0.929977	-6.7221
HexCer(d18:2/20:0)	Glycosylceramides	0.0537417	-6.2485	0.216339	0.829599	0.929977	-6.72224
TG(18:2_36:4)	Triacylglycerols	0.108027	3.66818	0.21113	0.833639	0.932039	-6.72336
TG(16:1_36:1)	Triacylglycerols	-0.0745921	2.43785	-0.210154	0.834397	0.932039	-6.72357
TG(18:0_36:3)	Triacylglycerols	-0.0723671	3.84444	-0.207393	0.83654	0.932779	-6.72415
TG(18:2_36:1)	Triacylglycerols	-0.0725436	4.00894	-0.202901	0.840031	0.934491	-6.72508
Hex2Cer(d18:1/18:0)	Glycosylceramides	0.0307818	-1.79163	0.201601	0.841042	0.934491	-6.72534
TG(16:1_34:2)	Triacylglycerols	-0.0790476	4.70748	-0.193183	0.847594	0.936211	-6.72701
Gln	Aminoacids	-0.0147596	9.22219	-0.191859	0.848625	0.936211	-6.72727
TG(16:0_40:8)	Triacylglycerols	0.092949	0.0699152	0.190927	0.849352	0.936211	-6.72745
PC ae C34:1	Glycerophospholipids	-0.0251579	3.32387	-0.186662	0.852676	0.936211	-6.72826
TG(18:1_32:0)	Triacylglycerols	-0.0825008	6.07646	-0.186595	0.852729	0.936211	-6.72827
TG(20:4_36:2)	Triacylglycerols	-0.0578391	2.82432	-0.186589	0.852733	0.936211	-6.72827
Cer(d18:2/22:0)	Ceramides	0.0359368	-1.84693	0.185786	0.85336	0.936211	-6.72842
Cer(d18:2/24:1)	Ceramides	-0.0339187	-2.03258	-0.184352	0.854478	0.936211	-6.72869
TG(18:2_36:2)	Triacylglycerols	0.0701106	5.6878	0.178231	0.859258	0.939813	-6.7298
Hex2Cer(d18:1/26:1)	Glycosylceramides	-0.0889094	-5.59498	-0.176121	0.860906	0.939984	-6.73018
TG(18:1_36:3)	Triacylglycerols	0.0683999	6.57945	0.172847	0.863465	0.941147	-6.73075
PC aa C38:5	Glycerophospholipids	0.0276066	5.37472	0.170502	0.8653	0.941518	-6.73116
TG(20:5_36:3)	Triacylglycerols	-0.0616013	-0.00429164	-0.162519	0.871549	0.946682	-6.73249
TG(16:0_38:6)	Triacylglycerols	-0.0632327	1.51505	-0.156419	0.876329	0.949433	-6.73347
TG(18:1_36:2)	Triacylglycerols	0.0583687	6.92695	0.155442	0.877095	0.949433	-6.73362
DG(18:2_20:0)	Diacylglycerols	-0.0398975	-4.69667	-0.149846	0.881485	0.952548	-6.73448
PC ae C38:4	Glycerophospholipids	0.0181471	3.45255	0.147423	0.883388	0.95297	-6.73485
TG(18:2_34:3)	Triacylglycerols	-0.0583847	3.70194	-0.14401	0.886068	0.953145	-6.73535
TG(18:0_36:2)	Triacylglycerols	-0.0511059	3.75842	-0.141988	0.887657	0.953145	-6.73564
TG(22:5_34:2)	Triacylglycerols	0.0463716	1.56863	0.141438	0.888089	0.953145	-6.73572
Hex3Cer(d18:1_22:0)	Glycosylceramides	0.033399	-1.93131	0.133267	0.894514	0.95754	-6.73684
PC aa C32:0	Glycerophospholipids	0.0205124	3.82763	0.129744	0.897286	0.95754	-6.73731
TG(18:1_38:6)	Triacylglycerols	0.0419352	1.71848	0.129668	0.897346	0.95754	-6.73732
TG(16:0_34:1)	Triacylglycerols	-0.0598694	6.79468	-0.128502	0.898264	0.95754	-6.73747
PC aa C40:4	Glycerophospholipids	-0.0189853	1.33398	-0.120762	0.904361	0.962411	-6.73844
TG(16:1_36:3)	Triacylglycerols	-0.0447382	4.59067	-0.116099	0.908037	0.963874	-6.739
TG(16:0_34:3)	Triacylglycerols	-0.0462668	4.57139	-0.111858	0.911381	0.963874	-6.73948
PC ae C36:4	Glycerophospholipids	-0.0157	3.85207	-0.111135	0.911952	0.963874	-6.73956
PC ae C36:0	Glycerophospholipids	-0.0131762	-0.462286	-0.1104	0.912531	0.963874	-6.73965
SM C24:1	Sphingolipids	0.0158443	5.17709	0.109317	0.913386	0.963874	-6.73977
TG(18:2_32:0)	Triacylglycerols	0.0435228	4.8694	0.102799	0.918532	0.965139	-6.74046
TG(16:1_34:1)	Triacylglycerols	-0.0448531	5.44889	-0.102275	0.918945	0.965139	-6.74052
TG(18:1_38:5)	Triacylglycerols	-0.032275	2.65965	-0.101977	0.91918	0.965139	-6.74055
DG(18:0_20:4)	Diacylglycerols	-0.0367533	-4.79371	-0.0947502	0.92489	0.969518	-6.74126
SM C22:3	Sphingolipids	0.0893806	-8.78986	0.0832962	0.933947	0.977386	-6.74229
HexCer(d18:1/24:0)	Glycosylceramides	0.0139633	0.684324	0.0704237	0.944136	0.98641	-6.74328
DG(14:0_18:2)	Diacylglycerols	-0.00978853	-1.33067	-0.0621272	0.950708	0.989398	-6.74383
TG(18:2_38:4)	Triacylglycerols	-0.0213933	1.13372	-0.0602303	0.952211	0.989398	-6.74395
DG(16:1_18:0)	Diacylglycerols	0.0120871	-3.80638	0.0582293	0.953797	0.989398	-6.74407
TG(18:2_38:6)	Triacylglycerols	-0.0192547	0.524285	-0.0571094	0.954684	0.989398	-6.74414
Cer(d18:2/24:0)	Ceramides	-0.0120832	-0.766963	-0.0567938	0.954934	0.989398	-6.74415
SM C20:2	Sphingolipids	0.00956415	-1.73947	0.0498128	0.960469	0.989398	-6.74453
SDMA	Aminoacids Related	-0.00483456	-0.963572	-0.0478308	0.962041	0.989398	-6.74463
TG(16:0_34:2)	Triacylglycerols	0.020278	6.51491	0.0474631	0.962332	0.989398	-6.74464
PC aa C34:2	Glycerophospholipids	0.00583388	8.51777	0.0471959	0.962544	0.989398	-6.74466
PC aa C36:5	Glycerophospholipids	0.0147974	4.0463	0.0459073	0.963566	0.989398	-6.74472
HexCer(d18:1/14:0)	Glycosylceramides	-0.0114747	-5.2785	-0.0395264	0.968627	0.989398	-6.74499
TG(18:2_38:5)	Triacylglycerols	0.0125623	1.4766	0.0393305	0.968783	0.989398	-6.745
Cer(d18:2/18:0)	Ceramides	0.00859748	-3.61688	0.0375147	0.970223	0.989398	-6.74507
PC ae C34:0	Glycerophospholipids	0.00624248	0.431127	0.0372225	0.970455	0.989398	-6.74508
PC aa C38:0	Glycerophospholipids	0.00607167	1.0414	0.0364223	0.97109	0.989398	-6.74511
TG(22:5_32:0)	Triacylglycerols	0.0156752	-0.416104	0.0334538	0.973445	0.989398	-6.74521
Cer(d18:1/23:0)	Ceramides	-0.00477449	-0.120022	-0.0328826	0.973898	0.989398	-6.74523
PC aa C38:1	Glycerophospholipids	-0.0182264	-1.88083	-0.0311619	0.975264	0.989398	-6.74529
PC aa C36:0	Glycerophospholipids	0.00748794	0.0179015	0.0289202	0.977043	0.989609	-6.74536
Cer(d18:1/18:1)	Ceramides	-0.00453565	-5.41741	-0.0244987	0.980552	0.990881	-6.74547
TG(18:2_36:5)	Triacylglycerols	0.00972746	1.20868	0.0214675	0.982958	0.990881	-6.74554
TG(18:1_36:1)	Triacylglycerols	-0.00745262	5.00229	-0.0207481	0.983529	0.990881	-6.74556
PheAlaBetaine	Aminoacids Related	-0.00686267	-8.03135	-0.0188509	0.985035	0.990881	-6.7456
Cer(d18:1/26:1)	Ceramides	0.00539909	-5.53495	0.0174306	0.986162	0.990881	-6.74562
PC aa C36:4	Glycerophospholipids	0.00172705	7.4009	0.0102173	0.991888	0.994209	-6.74572
PC ae C38:6	Glycerophospholipids	-0.00161884	2.48599	-0.00928229	0.992631	0.994209	-6.74573
TG(20:5_36:2)	Triacylglycerols	-0.00259237	0.449457	-0.00658773	0.99477	0.99477	-6.74575

## Sheet: METABOLOMICS.rem_vs_con
SYMBOL	CLASS	logFC	AveExpr	t	P.Value	adj.P.Val	B
Sarcosine	Aminoacids Related	0.914976	2.0844	5.88875	3.1989e-07	0.000201531	6.56014
AconAcid	Carboxylic Acids	-0.850577	2.79524	-5.23495	3.24365e-06	0.00102175	4.39966
Lac	Carboxylic Acids	-0.975598	11.1409	-4.5316	3.63233e-05	0.0076279	2.15313
Orn	Aminoacids Related	-0.804952	6.20921	-4.29522	7.97285e-05	0.0112753	1.42512
HipAcid	Carboxylic Acids	-1.97193	1.60516	-4.2601	8.94867e-05	0.0112753	1.31838
DOPA	Aminoacids Related	-0.583175	-4.36142	-4.05478	0.000174451	0.0163321	0.702367
CE(20:1)	Cholesterol Esters	-0.818979	0.854364	-4.00612	0.000203949	0.0163321	0.558499
3-IAA	Indoles Derivatives	-1.2182	0.744422	-3.97748	0.000223508	0.0163321	0.474227
lysoPC a C16:0	Glycerophospholipids	-0.558995	6.43832	-3.95528	0.000239907	0.0163321	0.409098
p-Cresol-SO4	Cresols	-2.27999	3.70662	-3.93092	0.000259239	0.0163321	0.337844
AA	Fatty Acids	-2.87095	1.53393	-3.85732	0.000327206	0.0175985	0.123971
Hypoxanthine	Nucleobases Related	-1.17562	0.799138	-3.84964	0.000335209	0.0175985	0.101792
PAG	Aminoacids Related	-1.60463	-8.87834	-3.56754	0.000802466	0.0388887	-0.696784
lysoPC a C17:0	Glycerophospholipids	-0.612387	0.701039	-3.33207	0.00162209	0.0729942	-1.33621
3-IPA	Indoles Derivatives	-1.92819	-1.1015	-3.30358	0.00176335	0.0740607	-1.41176
Choline	Vitamins & Cofactors	-0.375264	2.50766	-3.18225	0.00250585	0.0986679	-1.72889
CE(16:0)	Cholesterol Esters	-0.531916	7.61259	-3.10268	0.00314339	0.11649	-1.93268
Cer(d18:0/22:0)	Dihydroceramides	0.521444	-2.05799	3.06022	0.00354297	0.124004	-2.04
Ac-Orn	Aminoacids Related	-0.771987	-9.73009	-3.02348	0.00392683	0.130205	-2.1321
Pro	Aminoacids	-0.613854	7.46042	-2.98457	0.00437532	0.133257	-2.22877
CE(22:2)	Cholesterol Esters	-0.884925	-2.79477	-2.97912	0.00444189	0.133257	-2.24225
TG(20:1_24:3)	Triacylglycerols	-0.417007	-2.32829	-2.93334	0.00503916	0.144303	-2.35477
Cer(d18:0/20:0)	Dihydroceramides	0.636503	-4.4656	2.78669	0.00749289	0.20524	-2.70692
CE(18:0)	Cholesterol Esters	-0.48713	3.78736	-2.75559	0.00813834	0.209177	-2.77993
C5-DC (C6-OH)	Acylcarnitines	0.317068	-4.24199	2.74813	0.00830068	0.209177	-2.79736
lysoPC a C14:0	Glycerophospholipids	-0.511817	2.95136	-2.72989	0.00871008	0.20951	-2.83982
Tyr	Aminoacids	-0.499766	5.92727	-2.69975	0.00942753	0.20951	-2.90952
GLCAS	Bile Acids	-1.80805	-2.3651	-2.67854	0.00996475	0.20951	-2.95826
lysoPC a C16:1	Glycerophospholipids	-0.496623	1.42822	-2.6784	0.00996836	0.20951	-2.95857
CE(18:1)	Cholesterol Esters	-0.515621	8.44056	-2.67808	0.00997669	0.20951	-2.95931
Ind-SO4	Indoles Derivatives	-1.11852	1.54577	-2.62591	0.0114207	0.212996	-3.0779
CE(20:0)	Cholesterol Esters	-0.964678	1.5291	-2.62579	0.0114241	0.212996	-3.07816
Trigonelline	Alkaloids	-1.77138	-0.755936	-2.61846	0.0116417	0.212996	-3.09468
C3	Acylcarnitines	-0.605892	-1.71777	-2.61233	0.0118266	0.212996	-3.10848
DHEAS	Hormones	-1.39641	1.01164	-2.61212	0.0118331	0.212996	-3.10896
Cystine	Aminoacids Related	0.442235	6.01109	2.55325	0.0137511	0.240644	-3.24015
CE(18:2)	Cholesterol Esters	-0.386357	10.2438	-2.52092	0.0149208	0.248152	-3.31124
Cer(d18:2/16:0)	Ceramides	0.348592	-2.92116	2.51966	0.0149679	0.248152	-3.31398
Trp	Aminoacids	-0.376596	5.74435	-2.48973	0.016134	0.260626	-3.37914
C10:2	Acylcarnitines	0.271957	-2.20649	2.46122	0.0173205	0.272798	-3.44066
GLCA	Bile Acids	-1.27025	-6.21964	-2.43832	0.0183298	0.281653	-3.48966
DCA	Bile Acids	-1.33472	-2.43533	-2.41281	0.0195166	0.292749	-3.54384
Val	Aminoacids	-0.257755	7.52459	-2.38812	0.0207302	0.303721	-3.59583
GABA	Biogenic Amines	-0.236928	-2.64541	-2.3058	0.0252822	0.359398	-3.76616
Met-SO	Aminoacids Related	-0.5111	-1.2004	-2.28553	0.0265314	0.359398	-3.80735
BABA	Aminoacids Related	0.64562	-4.60313	2.28202	0.0267536	0.359398	-3.81447
Lys	Aminoacids	-0.327553	7.36914	-2.28109	0.0268123	0.359398	-3.81634
C5:1	Acylcarnitines	1.96127	-6.48045	2.2588	0.0282631	0.370953	-3.86125
TG(22:1_32:5)	Triacylglycerols	-1.42276	-6.14407	-2.23653	0.0297814	0.382903	-3.90576
lysoPC a C18:0	Glycerophospholipids	-0.471161	4.67283	-2.2252	0.0305813	0.385325	-3.92826
PC aa C30:2	Glycerophospholipids	-0.401367	-9.63399	-2.20343	0.0321714	0.394419	-3.97124
TG(20:1_26:1)	Triacylglycerols	-0.445466	-5.29008	-2.18683	0.0334333	0.394419	-4.0038
Ala	Aminoacids	-0.32414	8.50686	-2.18679	0.0334362	0.394419	-4.00387
C4	Acylcarnitines	-0.383301	-1.93688	-2.18201	0.0338073	0.394419	-4.0132
lysoPC a C18:1	Glycerophospholipids	-0.399311	4.29203	-2.14923	0.0364525	0.417547	-4.07676
Cit	Aminoacids Related	-0.328917	4.7983	-2.08921	0.0417684	0.469894	-4.19105
C3-OH	Acylcarnitines	1.54076	-5.55028	2.06712	0.0438889	0.470774	-4.23245
Creatinine	Aminoacids Related	-0.233657	6.00508	-2.06439	0.044157	0.470774	-4.23753
HexCer(d18:1/26:1)	Glycosylceramides	-0.489027	-3.81454	-2.06304	0.0442908	0.470774	-4.24005
SM C26:1	Sphingolipids	-0.380824	-1.77528	-2.05468	0.0451236	0.470774	-4.25559
C3:1	Acylcarnitines	1.17622	-5.36799	2.04626	0.0459759	0.470774	-4.27118
C4:1	Acylcarnitines	1.2622	-8.93724	2.03669	0.0469623	0.470774	-4.28885
EPA	Fatty Acids	-1.18728	-0.828088	-2.03251	0.0473994	0.470774	-4.29656
Met	Aminoacids	-0.283509	4.64142	-2.02847	0.0478247	0.470774	-4.30398
Dopamine	Biogenic Amines	-0.104893	-3.39757	-2.00661	0.0501826	0.486386	-4.34392
SM (OH) C24:1	Sphingolipids	-0.309364	-0.287345	-1.99225	0.051786	0.494321	-4.36997
PC aa C40:2	Glycerophospholipids	-0.253964	-2.07481	-1.97146	0.0541851	0.5012	-4.40739
Asn	Aminoacids	-0.235457	5.62833	-1.96957	0.054408	0.5012	-4.41078
Cys	Aminoacids	0.262525	6.11203	1.96277	0.0552163	0.5012	-4.42294
TMAO	Amine Oxides	-0.788109	1.25018	-1.95883	0.0556889	0.5012	-4.42997
CE(15:0)	Cholesterol Esters	-0.438196	2.56864	-1.92735	0.0595936	0.528788	-4.48569
Leu	Aminoacids	-0.27482	6.84346	-1.88374	0.0653887	0.567494	-4.56162
C16:2	Acylcarnitines	0.65966	-6.98107	1.87834	0.0661375	0.567494	-4.5709
Hex3Cer(d18:1/18:0)	Glycosylceramides	-0.417717	-2.80455	-1.86618	0.0678525	0.567494	-4.59175
CE(20:4)	Cholesterol Esters	-0.410107	7.64243	-1.85877	0.0689165	0.567494	-4.60441
CE(18:3)	Cholesterol Esters	-0.519974	5.68809	-1.85846	0.0689613	0.567494	-4.60493
GDCA	Bile Acids	-1.26072	-2.23242	-1.85497	0.0694671	0.567494	-4.61087
C5:1-DC	Acylcarnitines	0.44718	-6.48561	1.84954	0.0702611	0.567494	-4.6201
Betaine	Aminoacids Related	-0.426069	4.50094	-1.83124	0.0729916	0.582085	-4.65101
Cer(d18:0/18:0)	Dihydroceramides	0.357578	-7.55004	1.78904	0.0796319	0.608129	-4.72128
TG(16:0_28:2)	Triacylglycerols	-0.711711	-0.700147	-1.78899	0.07964	0.608129	-4.72136
PC aa C40:3	Glycerophospholipids	-0.235294	-1.178	-1.78542	0.0802245	0.608129	-4.72724
HexCer(d18:1/26:0)	Glycosylceramides	-0.329783	-3.8139	-1.7815	0.0808693	0.608129	-4.73367
SDMA	Aminoacids Related	-0.18675	-0.963572	-1.77513	0.0819287	0.608129	-4.74412
TG(22:0_32:4)	Triacylglycerols	-0.985613	-6.15986	-1.77422	0.0820813	0.608129	-4.74562
C0	Acylcarnitines	-0.317791	4.9417	-1.76866	0.0830145	0.608129	-4.75468
CE(22:1)	Cholesterol Esters	-1.0146	-2.807	-1.73068	0.0896414	0.642885	-4.81608
C16:1-OH	Acylcarnitines	0.267224	-7.0979	1.7279	0.0901423	0.642885	-4.82052
Cer(d18:2/18:1)	Ceramides	0.664001	-8.73125	1.72417	0.0908202	0.642885	-4.82648
Putrescine	Biogenic Amines	0.390112	-2.87056	1.69467	0.0963235	0.674265	-4.87319
TG(16:0_36:6)	Triacylglycerols	-0.691161	-0.389499	-1.6756	0.100023	0.686468	-4.90299
DG(16:0_20:0)	Diacylglycerols	-0.300256	-1.66578	-1.67255	0.100627	0.686468	-4.90774
TrpBetaine	Aminoacids Related	-1.20117	-0.930167	-1.66521	0.102089	0.686468	-4.91911
CE(17:0)	Cholesterol Esters	-0.421382	2.12503	-1.66319	0.102494	0.686468	-4.92223
DG(16:1_20:0)	Diacylglycerols	0.404303	-2.49717	1.65131	0.104906	0.686468	-4.94053
alpha-AAA	Aminoacids Related	-0.364056	-0.563547	-1.64998	0.105179	0.686468	-4.94257
TG(16:1_38:4)	Triacylglycerols	-0.581636	-0.130746	-1.64093	0.107051	0.686468	-4.95642
Cer(d18:0/24:0)	Dihydroceramides	0.377621	-1.76918	1.63986	0.107274	0.686468	-4.95805
C5	Acylcarnitines	-0.485183	-3.42716	-1.637	0.107874	0.686468	-4.96242
TG(18:3_30:0)	Triacylglycerols	-0.768694	-0.381923	-1.62707	0.109972	0.686938	-4.9775
TG(17:1_38:7)	Triacylglycerols	-1.53833	-5.65483	-1.62382	0.110666	0.686938	-4.98242
TG(17:1_38:5)	Triacylglycerols	-0.46817	-6.6701	-1.61546	0.112469	0.686938	-4.99504
CE(17:1)	Cholesterol Esters	-0.457491	1.77769	-1.61015	0.113624	0.686938	-5.00301
CE(20:5)	Cholesterol Esters	-0.708319	5.52495	-1.60842	0.114005	0.686938	-5.00562
TG(20:1_31:0)	Triacylglycerols	0.232034	-1.71448	1.60206	0.115406	0.686938	-5.01513
C9	Acylcarnitines	-0.196074	-4.11606	-1.60127	0.11558	0.686938	-5.01631
OH-GlutAcid	Carboxylic Acids	-0.140516	0.0916389	-1.59575	0.116811	0.686998	-5.02455
Hex2Cer(d18:1/22:0)	Glycosylceramides	0.332574	-1.66106	1.59147	0.117771	0.686998	-5.03091
HexCer(d18:2/16:0)	Glycosylceramides	-0.330297	-6.57809	-1.58015	0.120343	0.695559	-5.04767
TG(22:4_32:2)	Triacylglycerols	-1.21656	-4.18101	-1.55097	0.127179	0.728387	-5.09037
DG-O(16:0_20:4)	Diacylglycerols	0.672315	-7.98554	1.53978	0.129883	0.731233	-5.10656
His	Aminoacids	-0.160619	6.39709	-1.53712	0.130533	0.731233	-5.1104
DG(14:0_18:1)	Diacylglycerols	-0.28554	-1.03875	-1.52499	0.133527	0.731233	-5.12779
TMCA	Bile Acids	-0.978323	-7.59187	-1.52114	0.134487	0.731233	-5.13328
PC aa C42:5	Glycerophospholipids	-0.234686	-1.94709	-1.51744	0.135416	0.731233	-5.13855
CE(22:6)	Cholesterol Esters	-0.394468	3.96241	-1.50968	0.137382	0.731233	-5.14956
TG(16:1_28:0)	Triacylglycerols	-1.16605	-1.74937	-1.50323	0.139033	0.731233	-5.15868
TG(20:2_34:3)	Triacylglycerols	-0.494849	-1.21931	-1.50316	0.139053	0.731233	-5.15879
ADMA	Aminoacids Related	-0.165742	-0.887115	-1.50189	0.13938	0.731233	-5.16058
TG(16:1_32:2)	Triacylglycerols	-0.615836	1.41056	-1.49805	0.140372	0.731233	-5.16598
DG(16:0_16:0)	Diacylglycerols	-0.164183	2.60521	-1.49777	0.140443	0.731233	-5.16637
TG(16:0_34:4)	Triacylglycerols	-0.669333	1.11913	-1.48961	0.142573	0.736237	-5.17782
TG(16:0_28:1)	Triacylglycerols	-0.665983	0.816572	-1.46712	0.148569	0.749862	-5.20906
CE(20:3)	Cholesterol Esters	-0.362577	4.53738	-1.46351	0.14955	0.749862	-5.21403
lysoPC a C24:0	Glycerophospholipids	-0.423959	-1.82596	-1.46294	0.149706	0.749862	-5.21482
PC ae C40:2	Glycerophospholipids	-0.237781	0.706294	-1.45697	0.15134	0.749862	-5.22302
lysoPC a C26:0	Glycerophospholipids	-0.480718	-1.07115	-1.45546	0.151755	0.749862	-5.22508
PC aa C24:0	Glycerophospholipids	-0.413348	-0.607614	-1.44879	0.153603	0.749862	-5.2342
TG(14:0_35:1)	Triacylglycerols	-0.874384	-1.78803	-1.44559	0.154495	0.749862	-5.23856
DG(17:0_17:1)	Diacylglycerols	-1.13832	-5.08644	-1.44153	0.155634	0.749862	-5.24408
DG(18:1_20:3)	Diacylglycerols	-1.05992	-4.73024	-1.4347	0.157563	0.749862	-5.25334
FA(18:2)	Fatty Acids	-0.46848	4.99404	-1.43386	0.157801	0.749862	-5.25447
PC ae C36:0	Glycerophospholipids	-0.177898	-0.462286	-1.43209	0.158304	0.749862	-5.25686
TG(17:2_38:5)	Triacylglycerols	-0.655689	-3.01946	-1.4183	0.162269	0.757932	-5.27538
TG(18:2_31:0)	Triacylglycerols	-0.341972	-0.726047	-1.41666	0.162747	0.757932	-5.27757
SM C22:3	Sphingolipids	1.57511	-8.78986	1.4103	0.164605	0.757932	-5.28605
Taurine	Aminoacids Related	0.410473	6.45211	1.40957	0.16482	0.757932	-5.28702
DG(18:1_18:4)	Diacylglycerols	-0.894383	-3.80144	-1.39974	0.167731	0.762207	-5.30006
Kynurenine	Aminoacids Related	-0.229439	0.952943	-1.39483	0.169198	0.762207	-5.30654
PC aa C28:1	Glycerophospholipids	-0.221903	1.85627	-1.39061	0.170466	0.762207	-5.31208
TG(18:3_33:2)	Triacylglycerols	-0.440532	-3.35162	-1.39021	0.170589	0.762207	-5.31261
Cer(d18:0/18:0(OH))	Dihydroceramides	-0.789375	-2.98335	-1.38302	0.172769	0.764993	-5.32203
SM C16:0	Sphingolipids	-0.161125	6.65439	-1.3776	0.174427	0.764993	-5.3291
TG(16:0_38:7)	Triacylglycerols	-0.541849	-0.299032	-1.3762	0.174856	0.764993	-5.33091
TG(18:0_30:0)	Triacylglycerols	-1.1067	-0.557954	-1.36993	0.176793	0.768134	-5.33905
Hex2Cer(d18:1/20:0)	Glycosylceramides	0.299479	-3.00286	1.35976	0.179973	0.773803	-5.35219
DG(18:2_20:0)	Diacylglycerols	-0.375657	-4.69667	-1.35554	0.181303	0.773803	-5.35761
lysoPC a C28:0	Glycerophospholipids	-0.415405	-1.12449	-1.34674	0.184104	0.773803	-5.36886
TG(18:0_32:2)	Triacylglycerols	-0.656658	0.106642	-1.34495	0.184675	0.773803	-5.37113
C5-OH (C3-DC-M)	Acylcarnitines	0.187215	-4.15782	1.33991	0.186298	0.773803	-5.37755
C14:2	Acylcarnitines	0.323655	-4.4585	1.33967	0.186374	0.773803	-5.37785
TG(20:1_30:1)	Triacylglycerols	-0.500024	-4.28034	-1.33868	0.186695	0.773803	-5.3791
5-AVA	Aminoacids Related	-0.330577	-4.54812	-1.3129	0.195175	0.778074	-5.41149
AbsAcid	Hormones	-0.425918	-7.61065	-1.30138	0.199058	0.778074	-5.42578
TG(22:6_32:1)	Triacylglycerols	-0.593141	0.606904	-1.29568	0.201001	0.778074	-5.43281
SM (OH) C22:2	Sphingolipids	-0.204814	3.04658	-1.29084	0.20266	0.778074	-5.43874
Nitro-Tyr	Aminoacids Related	-0.0656128	-2.95715	-1.28968	0.203063	0.778074	-5.44018
DG(22:1_22:2)	Diacylglycerols	0.461826	-6.6635	1.28964	0.203076	0.778074	-5.44022
lysoPC a C28:1	Glycerophospholipids	-0.313856	-1.55188	-1.27972	0.206515	0.778074	-5.45232
TG(18:3_32:1)	Triacylglycerols	-0.505092	1.94808	-1.27632	0.207704	0.778074	-5.45645
TG(18:3_35:2)	Triacylglycerols	-0.415192	-1.71092	-1.27617	0.207757	0.778074	-5.45663
GCA	Bile Acids	-0.891456	-3.52886	-1.27077	0.209656	0.778074	-5.46316
DiCA(14:0)	Carboxylic Acids	0.296071	-3.11496	1.25883	0.213902	0.778074	-5.47752
DiCA(12:0)	Carboxylic Acids	0.163914	-2.37143	1.25824	0.214114	0.778074	-5.47823
CE(14:0)	Cholesterol Esters	-0.326824	3.94996	-1.25438	0.215504	0.778074	-5.48285
TG(17:0_34:1)	Triacylglycerols	-0.454009	1.66473	-1.25345	0.215839	0.778074	-5.48396
PC ae C38:1	Glycerophospholipids	-0.784118	-1.78582	-1.24522	0.218821	0.778074	-5.49373
TG(16:0_35:2)	Triacylglycerols	-0.493286	2.25427	-1.24512	0.218859	0.778074	-5.49386
TG(16:0_32:3)	Triacylglycerols	-0.558741	0.928161	-1.24112	0.220319	0.778074	-5.49859
TG(18:1_26:0)	Triacylglycerols	-0.595647	0.525241	-1.23463	0.222707	0.778074	-5.50624
Arg	Aminoacids	0.216556	6.26871	1.2284	0.225014	0.778074	-5.51354
TG(20:4_32:2)	Triacylglycerols	-0.497722	-0.462346	-1.2274	0.225387	0.778074	-5.51471
TG(20:4_36:5)	Triacylglycerols	-0.474161	-1.61323	-1.21924	0.228442	0.778074	-5.52423
TG(22:2_32:4)	Triacylglycerols	-0.503401	-5.77473	-1.2174	0.229135	0.778074	-5.52636
DG(18:1_20:2)	Diacylglycerols	1.2855	-4.15762	1.21277	0.230884	0.778074	-5.53172
TG(17:0_34:2)	Triacylglycerols	-0.434238	0.840332	-1.21109	0.231521	0.778074	-5.53366
TG(17:2_34:3)	Triacylglycerols	-0.678749	-2.10539	-1.19633	0.237177	0.778074	-5.5506
lysoPC a C20:4	Glycerophospholipids	-0.255839	2.55806	-1.19254	0.238645	0.778074	-5.55492
TG(20:4_34:0)	Triacylglycerols	-0.490837	0.735877	-1.18097	0.243171	0.778074	-5.56803
TDCA	Bile Acids	-0.870988	-5.04803	-1.17972	0.243663	0.778074	-5.56944
TG(17:1_34:3)	Triacylglycerols	-0.460871	-0.176816	-1.17902	0.243938	0.778074	-5.57022
TG(14:0_34:2)	Triacylglycerols	-0.531369	3.36019	-1.17301	0.246319	0.778074	-5.57698
Xanthine	Nucleobases Related	-0.410869	-1.13762	-1.1728	0.246403	0.778074	-5.57721
TG(18:2_30:1)	Triacylglycerols	-0.521693	2.0978	-1.1712	0.247039	0.778074	-5.579
TG(16:0_40:8)	Triacylglycerols	-0.592995	0.0699152	-1.17029	0.247402	0.778074	-5.58002
Hex3Cer(d18:1_20:0)	Glycosylceramides	-0.27087	-5.67398	-1.17014	0.247461	0.778074	-5.58019
TG(16:0_32:2)	Triacylglycerols	-0.555866	3.55836	-1.16624	0.249019	0.778074	-5.58454
Histamine	Biogenic Amines	-0.0984613	-2.30985	-1.16488	0.249562	0.778074	-5.58605
HexCer(d18:2/20:0)	Glycosylceramides	0.301121	-6.2485	1.16462	0.249669	0.778074	-5.58634
PC aa C42:2	Glycerophospholipids	-0.157154	-2.47419	-1.16403	0.249905	0.778074	-5.587
TG(16:1_34:3)	Triacylglycerols	-0.494567	2.21492	-1.16312	0.250269	0.778074	-5.58801
Thr	Aminoacids	-0.167993	6.87823	-1.16192	0.250753	0.778074	-5.58934
TG(18:2_33:0)	Triacylglycerols	-0.430538	0.606009	-1.15999	0.251531	0.778074	-5.59148
PC ae C30:2	Glycerophospholipids	-0.220527	-3.44097	-1.15974	0.251631	0.778074	-5.59176
lysoPC a C26:1	Glycerophospholipids	-0.32011	-2.44444	-1.15389	0.253999	0.778074	-5.59823
TG(22:6_34:3)	Triacylglycerols	-0.462243	-0.475188	-1.15333	0.254226	0.778074	-5.59884
PC aa C26:0	Glycerophospholipids	-0.34237	0.881366	-1.15256	0.254541	0.778074	-5.59969
C12-DC	Acylcarnitines	-0.0811724	-2.04012	-1.1449	0.257669	0.778074	-5.6081
SM (OH) C16:1	Sphingolipids	-0.178577	1.58719	-1.1448	0.257709	0.778074	-5.60821
TG(16:1_36:5)	Triacylglycerols	-0.443045	0.0618519	-1.14367	0.258177	0.778074	-5.60945
DG(18:2_20:4)	Diacylglycerols	0.56411	-3.06794	1.14241	0.258694	0.778074	-5.61083
DG(18:2_18:4)	Diacylglycerols	-0.393979	-5.32616	-1.1421	0.258822	0.778074	-5.61117
SM (OH) C22:1	Sphingolipids	-0.171322	3.34754	-1.13538	0.261598	0.778074	-5.61849
TG(20:4_30:0)	Triacylglycerols	-0.672838	-0.526373	-1.13415	0.262109	0.778074	-5.61982
PC ae C32:2	Glycerophospholipids	-0.184584	-0.730342	-1.13353	0.262365	0.778074	-5.62049
DG(18:1_22:5)	Diacylglycerols	0.608009	-8.12934	1.12979	0.263926	0.778074	-5.62455
TG(20:1_32:1)	Triacylglycerols	-0.488578	-0.356843	-1.12893	0.264283	0.778074	-5.62547
CE(15:1)	Cholesterol Esters	-0.285853	-2.31691	-1.12516	0.265863	0.778074	-5.62954
C14:2-OH	Acylcarnitines	0.155194	-5.06282	1.12162	0.267352	0.778074	-5.63335
DG-O(16:0_18:1)	Diacylglycerols	0.630006	-4.83197	1.119	0.268455	0.778074	-5.63615
TG(16:0_37:3)	Triacylglycerols	-0.42823	-0.945375	-1.11772	0.268996	0.778074	-5.63752
TG(20:4_32:1)	Triacylglycerols	-0.543936	1.32039	-1.11696	0.269321	0.778074	-5.63834
TG(17:2_38:6)	Triacylglycerols	0.754368	-2.32865	1.11016	0.272211	0.778074	-5.64559
TG(20:5_34:2)	Triacylglycerols	-0.494345	0.562836	-1.10965	0.272426	0.778074	-5.64613
CE(16:1)	Cholesterol Esters	-0.379823	5.80659	-1.10043	0.276383	0.778074	-5.65589
TG(16:0_40:7)	Triacylglycerols	-0.398884	1.54452	-1.09017	0.280833	0.778074	-5.66666
TG(18:1_38:7)	Triacylglycerols	-0.33439	-0.302694	-1.08986	0.280969	0.778074	-5.66699
Cer(d18:0/26:1(OH))	Dihydroceramides	-0.303539	-4.44468	-1.08985	0.280974	0.778074	-5.667
HexCer(d18:2/23:0)	Glycosylceramides	-0.202398	-1.47782	-1.089	0.281345	0.778074	-5.66789
TG(14:0_32:2)	Triacylglycerols	-0.736804	-0.00307806	-1.08549	0.28288	0.778074	-5.67154
SM C24:1	Sphingolipids	-0.163593	5.17709	-1.08443	0.283346	0.778074	-5.67265
c4-OH-Pro	Aminoacids Related	-0.0698975	-3.937	-1.08178	0.284509	0.778074	-5.6754
TG(18:1_30:0)	Triacylglycerols	-0.523427	4.33336	-1.08119	0.284769	0.778074	-5.67601
Cer(d18:1/18:0(OH))	Ceramides	1.10072	-3.93299	1.07776	0.286281	0.778074	-5.67956
Hex2Cer(d18:1/24:0)	Glycosylceramides	0.191279	-1.9165	1.0721	0.288794	0.778074	-5.6854
TG(14:0_34:1)	Triacylglycerols	-0.521091	4.01744	-1.06983	0.289805	0.778074	-5.68773
TG(18:3_34:0)	Triacylglycerols	-0.402389	1.16972	-1.06711	0.291016	0.778074	-5.69052
Hex3Cer(d18:1/26:1)	Glycosylceramides	-0.307121	-4.20915	-1.06379	0.292504	0.778074	-5.69391
TG(14:0_34:0)	Triacylglycerols	-0.649199	0.970218	-1.06055	0.29396	0.778074	-5.69722
Suc	Carboxylic Acids	-0.0884529	2.6459	-1.05876	0.29477	0.778074	-5.69904
TG(22:5_32:1)	Triacylglycerols	-0.40868	-0.0832349	-1.05813	0.295051	0.778074	-5.69967
HexCer(d18:1/23:0)	Glycosylceramides	-0.174548	0.680859	-1.05649	0.295793	0.778074	-5.70134
TG(18:1_32:3)	Triacylglycerols	-0.379497	1.12755	-1.05522	0.296367	0.778074	-5.70263
TG(20:4_34:3)	Triacylglycerols	-0.384223	0.140916	-1.05507	0.296434	0.778074	-5.70278
SM C24:0	Sphingolipids	-0.14148	3.98131	-1.05073	0.298404	0.778074	-5.70717
TG(16:0_32:0)	Triacylglycerols	-0.702836	3.87152	-1.04916	0.299118	0.778074	-5.70875
TG(16:0_38:6)	Triacylglycerols	-0.441363	1.51505	-1.04896	0.29921	0.778074	-5.70895
TG(16:0_36:5)	Triacylglycerols	-0.396977	2.65766	-1.04869	0.299335	0.778074	-5.70923
TG(16:0_32:1)	Triacylglycerols	-0.573914	4.81713	-1.04809	0.299608	0.778074	-5.70983
PC aa C40:1	Glycerophospholipids	-0.106313	-0.926872	-1.0461	0.300516	0.778074	-5.71183
TG(16:1_34:1)	Triacylglycerols	-0.474163	5.44889	-1.03878	0.303877	0.778074	-5.71917
DG(16:0_16:1)	Diacylglycerols	-0.344177	-1.39998	-1.03755	0.304442	0.778074	-5.72039
TG(18:1_36:6)	Triacylglycerols	-0.336582	-0.403598	-1.03503	0.305604	0.778074	-5.72289
Cer(d16:1/20:0)	Ceramides	-0.22333	-3.15879	-1.03447	0.305867	0.778074	-5.72346
TG(20:4_33:2)	Triacylglycerols	-0.385166	-2.31462	-1.03005	0.307916	0.778074	-5.72784
DG(18:1_18:3)	Diacylglycerols	-0.217613	-1.67233	-1.02529	0.310132	0.778074	-5.73254
TG(14:0_34:3)	Triacylglycerols	-0.462934	1.03641	-1.02432	0.310587	0.778074	-5.7335
TG(18:0_32:1)	Triacylglycerols	-0.655818	1.58857	-1.0232	0.311109	0.778074	-5.7346
TG(18:1_34:4)	Triacylglycerols	-0.375006	1.51749	-1.02197	0.311684	0.778074	-5.7358
Ile	Aminoacids	-0.160872	5.97792	-1.01591	0.314533	0.778074	-5.74174
TG(16:0_35:1)	Triacylglycerols	-0.457342	1.51294	-1.01552	0.314719	0.778074	-5.74213
DG(16:0_20:4)	Diacylglycerols	0.338983	-3.81254	1.0124	0.316194	0.778074	-5.74517
TG(18:1_33:0)	Triacylglycerols	-0.442781	1.86267	-1.01232	0.316229	0.778074	-5.74524
C18:2	Acylcarnitines	-0.434234	-4.65495	-1.01059	0.31705	0.778074	-5.74693
TG(16:1_32:1)	Triacylglycerols	-0.544348	3.22197	-1.01045	0.317119	0.778074	-5.74707
TG(20:4_32:0)	Triacylglycerols	-0.543648	1.10704	-1.00925	0.317684	0.778074	-5.74823
HexCer(d18:2/22:0)	Glycosylceramides	0.212275	-0.756796	1.0074	0.318563	0.778074	-5.75002
TG(20:4_34:1)	Triacylglycerols	-0.413228	3.51516	-1.00087	0.32168	0.778074	-5.75633
C3-DC (C4-OH)	Acylcarnitines	0.328054	-4.20948	0.999042	0.322557	0.778074	-5.75809
SM (OH) C14:1	Sphingolipids	-0.177004	2.47111	-0.990607	0.32662	0.778074	-5.76617
TG(18:1_33:1)	Triacylglycerols	-0.356617	3.46936	-0.988574	0.327604	0.778074	-5.76811
H1	Sugars	0.0838906	12.2222	0.988278	0.327748	0.778074	-5.76839
TG(18:0_32:0)	Triacylglycerols	-0.672741	1.49464	-0.984808	0.329433	0.778074	-5.77168
TG(18:0_34:2)	Triacylglycerols	-0.410317	3.10656	-0.980342	0.33161	0.778074	-5.77591
TG(16:0_34:0)	Triacylglycerols	-0.464592	4.03806	-0.979491	0.332026	0.778074	-5.77671
TG(18:2_36:0)	Triacylglycerols	-0.335655	0.892055	-0.976599	0.333442	0.778074	-5.77944
Cer(d18:0/26:1)	Dihydroceramides	0.276665	-6.5393	0.974893	0.33428	0.778074	-5.78104
FA(20:1)	Fatty Acids	0.356867	0.567255	0.974283	0.334579	0.778074	-5.78161
CE(22:5)	Cholesterol Esters	-0.218678	0.998615	-0.972276	0.335567	0.778074	-5.78349
HexCer(d16:1/22:0)	Glycosylceramides	-0.237268	-4.4676	-0.970899	0.336245	0.778074	-5.78478
TG(14:0_36:1)	Triacylglycerols	-0.397468	1.8325	-0.969152	0.337108	0.778074	-5.78642
TG(16:0_38:1)	Triacylglycerols	-0.333059	-0.135017	-0.968706	0.337328	0.778074	-5.78683
TG(20:3_34:3)	Triacylglycerols	-0.354441	-0.623798	-0.966879	0.338232	0.778074	-5.78854
TG(17:1_34:2)	Triacylglycerols	-0.350154	1.08772	-0.961362	0.34097	0.778074	-5.79366
DG(18:3_18:3)	Diacylglycerols	-0.716071	-4.78807	-0.960237	0.34153	0.778074	-5.7947
TG(18:2_28:0)	Triacylglycerols	-0.509711	0.669135	-0.958197	0.342548	0.778074	-5.79659
TG(17:1_32:1)	Triacylglycerols	-0.570113	-0.264125	-0.952013	0.345644	0.778074	-5.80228
C5-M-DC	Acylcarnitines	0.232157	-6.41246	0.947609	0.34786	0.778074	-5.80632
TG(20:5_34:0)	Triacylglycerols	-0.506112	-1.39652	-0.945614	0.348867	0.778074	-5.80814
TG(18:1_30:1)	Triacylglycerols	-0.442817	3.60119	-0.945119	0.349117	0.778074	-5.80859
TG(20:1_32:2)	Triacylglycerols	-0.320917	-2.84268	-0.944052	0.349657	0.778074	-5.80956
TG(16:0_30:2)	Triacylglycerols	-0.464183	0.838404	-0.942998	0.35019	0.778074	-5.81052
TG(20:3_32:2)	Triacylglycerols	-0.377319	-1.11466	-0.940557	0.351428	0.778074	-5.81274
TG(18:2_30:0)	Triacylglycerols	-0.439079	2.92995	-0.939189	0.352123	0.778074	-5.81398
TG(17:1_34:1)	Triacylglycerols	-0.386444	1.82214	-0.937261	0.353104	0.778074	-5.81572
TG(20:4_34:2)	Triacylglycerols	-0.388754	2.86114	-0.935928	0.353783	0.778074	-5.81693
TG(16:1_34:2)	Triacylglycerols	-0.395286	4.70748	-0.928131	0.357773	0.778074	-5.82394
TG(20:4_36:4)	Triacylglycerols	-0.350902	0.640625	-0.926925	0.358392	0.778074	-5.82502
TG(18:1_32:1)	Triacylglycerols	-0.372943	6.51475	-0.918897	0.362536	0.778074	-5.83217
TG(20:3_32:0)	Triacylglycerols	-0.444594	0.412794	-0.918605	0.362687	0.778074	-5.83243
PEA	Biogenic Amines	0.351131	-6.67512	0.91859	0.362695	0.778074	-5.83244
TG(16:1_34:0)	Triacylglycerols	-0.466538	2.44145	-0.915134	0.364488	0.778074	-5.8355
TG(16:0_34:2)	Triacylglycerols	-0.405682	6.51491	-0.912295	0.365966	0.778074	-5.838
TG(16:0_34:3)	Triacylglycerols	-0.392063	4.57139	-0.910694	0.366801	0.778074	-5.83941
Cer(d18:2/20:0)	Ceramides	0.168839	-3.44822	0.909309	0.367524	0.778074	-5.84063
C16:1	Acylcarnitines	0.154823	-5.20899	0.909046	0.367662	0.778074	-5.84086
TG(18:3_38:5)	Triacylglycerols	-0.311403	-1.5202	-0.905637	0.369446	0.778074	-5.84385
PC ae C36:1	Glycerophospholipids	-0.137537	2.89597	-0.905117	0.36972	0.778074	-5.8443
TG(16:0_38:5)	Triacylglycerols	-0.366269	2.3978	-0.90415	0.370227	0.778074	-5.84515
TG(18:1_31:0)	Triacylglycerols	-0.540998	1.54565	-0.903608	0.370512	0.778074	-5.84562
PC aa C42:4	Glycerophospholipids	-0.125937	-2.55475	-0.896908	0.374041	0.782877	-5.85145
TG(16:0_40:6)	Triacylglycerols	-0.330322	1.64301	-0.893974	0.375594	0.783524	-5.85399
TG(18:1_28:1)	Triacylglycerols	-0.338809	0.98019	-0.89109	0.377124	0.78412	-5.85647
TG(18:2_33:1)	Triacylglycerols	-0.311825	2.11955	-0.880633	0.382706	0.788449	-5.86543
TG(18:3_32:0)	Triacylglycerols	-0.406283	1.66984	-0.87934	0.383399	0.788449	-5.86653
DG(18:1_22:6)	Diacylglycerols	0.25092	-2.5324	0.87913	0.383512	0.788449	-5.8667
PC ae C30:0	Glycerophospholipids	-0.149626	-1.59566	-0.871603	0.387567	0.788449	-5.87307
TG(18:0_30:1)	Triacylglycerols	-0.589762	-0.822044	-0.868527	0.389232	0.788449	-5.87566
TG(18:3_36:1)	Triacylglycerols	-0.310606	0.829147	-0.867005	0.390057	0.788449	-5.87694
TG(17:1_36:4)	Triacylglycerols	-0.310704	-0.743912	-0.8648	0.391255	0.788449	-5.87879
TG(20:0_34:1)	Triacylglycerols	-0.383537	0.0340361	-0.863881	0.391755	0.788449	-5.87955
TG(20:5_34:1)	Triacylglycerols	-0.40549	1.37089	-0.860324	0.393693	0.788449	-5.88252
TG(20:2_32:1)	Triacylglycerols	-0.331517	0.0404586	-0.857316	0.395337	0.788449	-5.88502
TG(18:3_34:1)	Triacylglycerols	-0.331438	4.14892	-0.857157	0.395424	0.788449	-5.88515
TG(16:1_32:0)	Triacylglycerols	-0.578292	2.56464	-0.856634	0.395711	0.788449	-5.88559
C12	Acylcarnitines	0.217761	-3.12112	0.852955	0.397728	0.788449	-5.88863
TG(18:0_38:6)	Triacylglycerols	-0.273169	-0.142354	-0.852188	0.39815	0.788449	-5.88926
PC ae C42:2	Glycerophospholipids	-0.128018	-1.45977	-0.849427	0.399669	0.788449	-5.89153
TG(22:6_34:1)	Triacylglycerols	-0.353378	2.57128	-0.848914	0.399952	0.788449	-5.89196
TG(16:0_33:2)	Triacylglycerols	-0.380087	0.822646	-0.84784	0.400544	0.788449	-5.89284
TG(18:1_38:5)	Triacylglycerols	-0.278582	2.65965	-0.845686	0.401734	0.788449	-5.8946
TG(17:2_38:7)	Triacylglycerols	-0.471946	-4.95041	-0.842557	0.403466	0.788897	-5.89716
TG(14:0_36:2)	Triacylglycerols	-0.345261	4.32748	-0.840321	0.404706	0.788897	-5.89898
TG(16:0_33:1)	Triacylglycerols	-0.429177	1.88276	-0.83632	0.406931	0.788897	-5.90223
TG(16:1_36:1)	Triacylglycerols	-0.308939	2.43785	-0.836249	0.406971	0.788897	-5.90228
Phe	Aminoacids	-0.0915837	5.85559	-0.833743	0.408369	0.789179	-5.90431
Ser	Aminoacids	-0.0997904	6.72567	-0.823636	0.414035	0.79598	-5.91242
TG(16:0_34:1)	Triacylglycerols	-0.399076	6.79468	-0.822962	0.414415	0.79598	-5.91296
TG(18:3_34:3)	Triacylglycerols	-0.310797	0.523843	-0.818535	0.416914	0.798346	-5.91648
TG(20:2_34:1)	Triacylglycerols	-0.297094	1.36391	-0.815271	0.418762	0.799454	-5.91906
TG(18:2_32:1)	Triacylglycerols	-0.315437	5.10533	-0.809243	0.422187	0.800665	-5.92381
Hex2Cer(d18:1/24:1)	Glycosylceramides	-0.122427	-0.897605	-0.808576	0.422568	0.800665	-5.92433
C16-OH	Acylcarnitines	-0.100512	-6.28674	-0.805584	0.424275	0.800665	-5.92667
TG(18:1_32:0)	Triacylglycerols	-0.370558	6.07646	-0.805227	0.42448	0.800665	-5.92695
TG(18:1_38:6)	Triacylglycerols	-0.269429	1.71848	-0.800418	0.427234	0.802343	-5.93069
Cer(d16:1/18:0)	Ceramides	0.165084	-3.61252	0.799229	0.427916	0.802343	-5.93161
TG(16:1_30:1)	Triacylglycerols	-0.49889	0.240823	-0.792626	0.431719	0.803225	-5.93671
TG(18:1_32:2)	Triacylglycerols	-0.314631	4.52033	-0.79131	0.43248	0.803225	-5.93772
DG(16:0_18:1)	Diacylglycerols	-0.270926	1.44258	-0.785298	0.435963	0.803225	-5.94231
TG(16:1_33:1)	Triacylglycerols	-0.359393	0.189887	-0.782965	0.437319	0.803225	-5.94409
TG(16:0_38:3)	Triacylglycerols	-0.288447	2.01182	-0.782884	0.437366	0.803225	-5.94415
TG(20:3_32:1)	Triacylglycerols	-0.336186	0.553175	-0.780311	0.438865	0.803225	-5.9461
TG(16:0_35:3)	Triacylglycerols	-0.34005	0.735842	-0.778437	0.439958	0.803225	-5.94752
TG(22:6_32:0)	Triacylglycerols	-0.424757	0.429389	-0.77497	0.441986	0.803225	-5.95013
Hex2Cer(d18:1/26:0)	Glycosylceramides	0.381204	-7.7437	0.77494	0.442004	0.803225	-5.95015
SM C26:0	Sphingolipids	-0.12481	-3.34024	-0.772838	0.443235	0.803225	-5.95173
PC aa C34:1	Glycerophospholipids	-0.131405	7.73147	-0.77212	0.443657	0.803225	-5.95227
TG(18:3_34:2)	Triacylglycerols	-0.300506	3.16601	-0.764052	0.448406	0.803225	-5.95828
t4-OH-Pro	Aminoacids Related	-0.215152	2.88232	-0.764026	0.448422	0.803225	-5.9583
PC ae C32:1	Glycerophospholipids	-0.109463	1.32346	-0.760824	0.450315	0.803225	-5.96067
DG(14:0_14:0)	Diacylglycerols	-0.0763562	-2.04036	-0.757739	0.452143	0.803225	-5.96294
TG(20:2_36:5)	Triacylglycerols	0.258172	-3.85379	0.757653	0.452194	0.803225	-5.963
TG(16:1_36:2)	Triacylglycerols	-0.286753	4.89577	-0.757016	0.452573	0.803225	-5.96347
TG(17:0_36:4)	Triacylglycerols	-0.269974	-0.0235272	-0.754832	0.45387	0.803225	-5.96508
TG(22:6_34:2)	Triacylglycerols	-0.305389	1.99093	-0.753269	0.4548	0.803225	-5.96622
TG(20:3_34:1)	Triacylglycerols	-0.294393	2.42268	-0.751785	0.455684	0.803225	-5.9673
TG(17:2_36:2)	Triacylglycerols	-0.272356	-1.72663	-0.750837	0.45625	0.803225	-5.968
TG(16:1_38:3)	Triacylglycerols	-0.250891	-0.289843	-0.750525	0.456436	0.803225	-5.96822
Cer(d18:1/20:0(OH))	Ceramides	-0.128818	-1.35733	-0.747579	0.458196	0.804076	-5.97037
TG(22:5_34:3)	Triacylglycerols	-0.231345	-1.0532	-0.743064	0.4609	0.806575	-5.97363
TG(18:1_33:2)	Triacylglycerols	-0.250219	1.75258	-0.731987	0.467574	0.810893	-5.98157
TG(18:2_38:6)	Triacylglycerols	-0.256282	0.524285	-0.730312	0.468588	0.810893	-5.98276
TG(18:0_36:5)	Triacylglycerols	-0.244055	-0.617316	-0.728245	0.469841	0.810893	-5.98422
TG(20:1_34:0)	Triacylglycerols	-0.266442	-1.93142	-0.728031	0.469971	0.810893	-5.98437
TG(18:1_35:2)	Triacylglycerols	-0.247062	2.44921	-0.727259	0.470439	0.810893	-5.98492
TG(18:3_36:2)	Triacylglycerols	-0.270108	2.72006	-0.716937	0.47673	0.810893	-5.99216
1-Met-His	Aminoacids Related	-0.13574	1.8472	-0.716916	0.476742	0.810893	-5.99218
Cortisone	Hormones	0.119328	-3.91806	0.715069	0.477873	0.810893	-5.99346
Cer(d18:1/25:0)	Ceramides	-0.128687	-1.15976	-0.714814	0.478029	0.810893	-5.99364
PC aa C30:0	Glycerophospholipids	-0.145127	2.03315	-0.714151	0.478436	0.810893	-5.9941
TG(17:0_32:1)	Triacylglycerols	-0.40886	-0.802489	-0.71226	0.479595	0.810893	-5.99541
AABA	Aminoacids Related	-0.181681	3.70817	-0.711583	0.480011	0.810893	-5.99588
TG(17:1_36:3)	Triacylglycerols	-0.246159	0.839229	-0.708866	0.481681	0.810893	-5.99775
Hex3Cer(d18:1_22:0)	Glycosylceramides	-0.184628	-1.93131	-0.707791	0.482343	0.810893	-5.99849
TG(16:0_38:2)	Triacylglycerols	-0.244665	1.40315	-0.706245	0.483295	0.810893	-5.99956
Cer(d18:1/24:1)	Ceramides	-0.101985	0.474746	-0.705164	0.483962	0.810893	-6.0003
Cer(d16:1/24:0)	Ceramides	-0.181264	-2.2995	-0.699203	0.487647	0.813917	-6.00437
DG(21:0_22:6)	Diacylglycerols	-0.696853	-5.50506	-0.698068	0.48835	0.813917	-6.00514
Anserine	Aminoacids Related	0.28925	-8.60103	0.695729	0.489801	0.814181	-6.00672
TG(18:0_34:3)	Triacylglycerols	-0.260555	0.959097	-0.693648	0.491094	0.814183	-6.00813
Hex2Cer(d18:1/26:1)	Glycosylceramides	-0.363105	-5.59498	-0.691058	0.492707	0.814712	-6.00987
Cer(d18:2/14:0)	Ceramides	-0.3762	-8.18424	-0.687194	0.495117	0.816555	-6.01246
DG(16:0_20:3)	Diacylglycerols	-0.246875	-5.35592	-0.677516	0.501184	0.818215	-6.01889
TG(18:2_38:5)	Triacylglycerols	-0.224589	1.4766	-0.675566	0.502411	0.818215	-6.02017
TG(18:1_34:1)	Triacylglycerols	-0.253594	8.65096	-0.675532	0.502433	0.818215	-6.02019
PC ae C30:1	Glycerophospholipids	-0.185057	-2.5447	-0.675342	0.502552	0.818215	-6.02032
TG(17:0_34:3)	Triacylglycerols	-0.342382	-1.06303	-0.67507	0.502723	0.818215	-6.0205
TG(16:0_36:2)	Triacylglycerols	-0.25402	7.80732	-0.673177	0.503917	0.818215	-6.02174
PC ae C34:1	Glycerophospholipids	-0.093328	3.32387	-0.665294	0.508902	0.82223	-6.02687
TG(18:1_34:3)	Triacylglycerols	-0.251379	5.00234	-0.665059	0.509052	0.82223	-6.02702
C18:1	Acylcarnitines	-0.128106	-3.1104	-0.662061	0.510954	0.82223	-6.02896
TG(18:3_36:4)	Triacylglycerols	-0.297503	0.838038	-0.66103	0.51161	0.82223	-6.02962
CDCA	Bile Acids	0.513702	-4.08522	0.649667	0.518864	0.827642	-6.03687
Hex3Cer(d18:1/24:1)	Glycosylceramides	-0.13522	-0.573592	-0.645368	0.521622	0.827642	-6.03958
PC ae C40:3	Glycerophospholipids	-0.073661	0.247827	-0.642448	0.523501	0.827642	-6.04141
Cer(d18:1/14:0)	Ceramides	0.123081	-3.69092	0.641696	0.523985	0.827642	-6.04189
TG(18:2_32:2)	Triacylglycerols	-0.279515	2.96702	-0.641653	0.524012	0.827642	-6.04191
TG(18:2_32:0)	Triacylglycerols	-0.282075	4.8694	-0.640108	0.525008	0.827642	-6.04288
TG(17:2_34:2)	Triacylglycerols	-0.327069	-1.8805	-0.634447	0.528665	0.827642	-6.04639
TG(18:2_34:4)	Triacylglycerols	-0.264082	0.0844743	-0.627383	0.533246	0.827642	-6.05073
TG(16:0_38:4)	Triacylglycerols	-0.243234	2.3154	-0.626436	0.533862	0.827642	-6.05131
FA(16:0)	Fatty Acids	0.0713982	8.22127	0.625977	0.534161	0.827642	-6.05159
TG(18:2_35:3)	Triacylglycerols	-0.253355	-0.725792	-0.62564	0.53438	0.827642	-6.0518
DG(18:1_20:4)	Diacylglycerols	-0.167913	-2.61587	-0.624981	0.534809	0.827642	-6.0522
Cortisol	Hormones	0.176048	-2.03617	0.622717	0.536284	0.827642	-6.05357
HexCer(d18:2/18:0)	Glycosylceramides	-0.138005	-4.56732	-0.620764	0.537558	0.827642	-6.05476
TG(18:1_30:2)	Triacylglycerols	-0.295004	1.25431	-0.620447	0.537765	0.827642	-6.05495
TG(14:0_36:3)	Triacylglycerols	-0.268671	3.83301	-0.619324	0.538498	0.827642	-6.05563
TG(17:0_36:3)	Triacylglycerols	-0.208336	1.55407	-0.612547	0.542936	0.827642	-6.05969
TG(14:0_36:4)	Triacylglycerols	-0.290392	2.04351	-0.611679	0.543505	0.827642	-6.06021
TG(14:0_38:4)	Triacylglycerols	-0.259656	-0.906319	-0.610307	0.544406	0.827642	-6.06103
TG(18:0_36:3)	Triacylglycerols	-0.221283	3.84444	-0.609286	0.545078	0.827642	-6.06164
TCDCA	Bile Acids	0.300498	-3.84318	0.606243	0.54708	0.827642	-6.06344
TG(18:1_33:3)	Triacylglycerols	-0.201293	-1.09041	-0.604721	0.548083	0.827642	-6.06434
PC aa C42:1	Glycerophospholipids	-0.0859315	-2.06443	-0.604058	0.54852	0.827642	-6.06473
HexCer(d18:2/24:0)	Glycosylceramides	-0.111436	-0.145364	-0.602254	0.549711	0.827642	-6.06579
PC ae C34:2	Glycerophospholipids	0.0911265	3.45112	0.602077	0.549828	0.827642	-6.06589
TG(20:5_36:3)	Triacylglycerols	-0.236559	-0.00429164	-0.599614	0.551456	0.827642	-6.06733
TG(22:5_34:1)	Triacylglycerols	-0.203326	2.14821	-0.595613	0.554105	0.827642	-6.06967
TG(20:3_34:2)	Triacylglycerols	-0.230166	1.59734	-0.594064	0.555132	0.827642	-6.07056
TG(18:1_35:3)	Triacylglycerols	-0.194723	0.702496	-0.590437	0.557542	0.827642	-6.07266
TG(18:2_34:0)	Triacylglycerols	-0.223429	4.41761	-0.59014	0.557739	0.827642	-6.07283
Spermine	Biogenic Amines	-0.683886	-6.96119	-0.588112	0.559089	0.827642	-6.07399
TG(14:0_38:5)	Triacylglycerols	-0.323747	-1.25921	-0.586758	0.559991	0.827642	-6.07477
C6 (C4:1-DC)	Acylcarnitines	0.119321	-3.43708	0.58607	0.56045	0.827642	-6.07516
TG(14:0_35:2)	Triacylglycerols	-0.303139	-0.932122	-0.585246	0.560999	0.827642	-6.07563
SM C18:0	Sphingolipids	-0.0809429	4.23377	-0.578795	0.565311	0.827642	-6.0793
C8	Acylcarnitines	0.161281	-2.36656	0.578233	0.565688	0.827642	-6.07961
FA(12:0)	Fatty Acids	0.172414	3.28123	0.57796	0.56587	0.827642	-6.07977
HexCer(d18:1/16:0)	Glycosylceramides	0.0849035	0.198156	0.577959	0.565871	0.827642	-6.07977
PC aa C32:3	Glycerophospholipids	-0.0739126	-1.18617	-0.577449	0.566212	0.827642	-6.08005
TG(18:2_36:5)	Triacylglycerols	-0.268811	1.20868	-0.569966	0.571239	0.830367	-6.08424
TG(16:1_38:5)	Triacylglycerols	-0.213073	0.0652032	-0.569113	0.571812	0.830367	-6.08472
TG(20:4_36:3)	Triacylglycerols	-0.188092	2.11153	-0.56879	0.57203	0.830367	-6.0849
Cer(d18:1/26:1)	Ceramides	-0.18054	-5.53495	-0.559996	0.577968	0.835371	-6.08974
TG(18:0_36:4)	Triacylglycerols	-0.218053	2.32282	-0.559757	0.57813	0.835371	-6.08987
TG(20:3_36:4)	Triacylglycerols	-0.20306	-0.642404	-0.554778	0.581506	0.838326	-6.09258
FA(20:3)	Fatty Acids	0.218679	-0.789671	0.551204	0.583935	0.839058	-6.09451
PC ae C36:5	Glycerophospholipids	-0.0972706	3.20895	-0.550113	0.584677	0.839058	-6.09509
TG(18:2_35:1)	Triacylglycerols	-0.178402	1.76572	-0.541662	0.590443	0.844604	-6.0996
GCDCA	Bile Acids	-0.324148	-1.70952	-0.540455	0.591269	0.844604	-6.10023
Asp	Aminoacids	0.185092	2.18625	0.538564	0.592563	0.844604	-6.10123
SM C20:2	Sphingolipids	-0.106164	-1.73947	-0.53124	0.597591	0.847842	-6.10505
Gln	Aminoacids	-0.0425312	9.22219	-0.531172	0.597638	0.847842	-6.10509
TG(18:1_36:5)	Triacylglycerols	-0.200691	2.51879	-0.529377	0.598873	0.847842	-6.10602
C7-DC	Acylcarnitines	0.41802	-5.35807	0.525788	0.601346	0.848523	-6.10787
TG(22:4_34:2)	Triacylglycerols	-0.205269	-0.25622	-0.517515	0.607066	0.848523	-6.11208
PC ae C34:3	Glycerophospholipids	-0.0934178	2.85702	-0.516501	0.607769	0.848523	-6.11259
C14	Acylcarnitines	0.0913992	-4.23896	0.516278	0.607923	0.848523	-6.11271
TG(18:0_36:1)	Triacylglycerols	-0.22414	1.05522	-0.514891	0.608885	0.848523	-6.11341
PC ae C38:4	Glycerophospholipids	0.0655611	3.45255	0.51171	0.611094	0.848523	-6.115
Cer(d18:2/18:0)	Ceramides	0.121666	-3.61688	0.510054	0.612245	0.848523	-6.11583
PC ae C40:4	Glycerophospholipids	0.0606985	1.11364	0.507372	0.614112	0.848523	-6.11716
TG(18:2_36:1)	Triacylglycerols	-0.18846	4.00894	-0.506435	0.614765	0.848523	-6.11762
TG(20:5_36:2)	Triacylglycerols	-0.20742	0.449457	-0.506417	0.614777	0.848523	-6.11763
TG(18:2_36:4)	Triacylglycerols	-0.268662	3.66818	-0.504481	0.616127	0.848523	-6.11859
Serotonin	Biogenic Amines	0.311633	-1.74471	0.493554	0.62377	0.848523	-6.12392
DG(18:3_20:2)	Diacylglycerols	-0.223755	-5.16655	-0.493092	0.624094	0.848523	-6.12414
TG(18:1_34:2)	Triacylglycerols	-0.187191	7.82517	-0.492355	0.624611	0.848523	-6.12449
TLCA	Bile Acids	-0.187919	-9.04754	-0.491483	0.625223	0.848523	-6.12491
TG(18:3_36:3)	Triacylglycerols	-0.209942	2.45254	-0.491035	0.625538	0.848523	-6.12513
Hex2Cer(d18:1/14:0)	Glycosylceramides	0.0996966	-1.44098	0.489659	0.626504	0.848523	-6.12579
TG(20:4_36:2)	Triacylglycerols	-0.157529	2.82432	-0.488253	0.627493	0.848523	-6.12646
TG(18:1_36:4)	Triacylglycerols	-0.204921	4.90223	-0.488111	0.627592	0.848523	-6.12653
TG(20:1_32:3)	Triacylglycerols	-0.287657	-2.76425	-0.487832	0.627789	0.848523	-6.12666
Cer(d18:2/23:0)	Ceramides	0.103064	-2.68509	0.485584	0.629371	0.848523	-6.12773
CE(14:1)	Cholesterol Esters	-0.138547	-3.06078	-0.484717	0.629982	0.848523	-6.12814
TG(20:1_34:1)	Triacylglycerols	-0.168987	1.29734	-0.48422	0.630332	0.848523	-6.12838
TG(16:1_36:3)	Triacylglycerols	-0.193162	4.59067	-0.481602	0.632177	0.849194	-6.12961
HexCer(d18:1/24:0)	Glycosylceramides	-0.0983751	0.684324	-0.47669	0.635648	0.850704	-6.13191
FA(18:1)	Fatty Acids	0.186489	6.97329	0.476188	0.636003	0.850704	-6.13215
PC aa C32:2	Glycerophospholipids	0.114421	1.78074	0.471425	0.639376	0.853405	-6.13435
C14:1-OH	Acylcarnitines	0.0572012	-6.1821	0.466111	0.643149	0.855547	-6.13679
DG(18:0_20:4)	Diacylglycerols	0.186437	-4.79371	0.46178	0.64623	0.855547	-6.13875
TG(16:1_36:4)	Triacylglycerols	-0.18971	2.72246	-0.460886	0.646867	0.855547	-6.13916
Hex2Cer(d18:1/18:0)	Glycosylceramides	-0.0730868	-1.79163	-0.459893	0.647575	0.855547	-6.1396
C6:1	Acylcarnitines	-0.375081	-7.46438	-0.459618	0.647771	0.855547	-6.13973
DG(14:0_18:2)	Diacylglycerols	0.0743051	-1.33067	0.453108	0.65242	0.855586	-6.14263
TG(18:2_33:2)	Triacylglycerols	-0.168294	0.551247	-0.451892	0.65329	0.855586	-6.14317
Cer(d18:1/22:0)	Ceramides	0.0689417	-0.0830572	0.450908	0.653994	0.855586	-6.1436
HexCer(d18:1/14:0)	Glycosylceramides	-0.136074	-5.2785	-0.450342	0.654399	0.855586	-6.14385
PC ae C40:1	Glycerophospholipids	-0.0893866	-0.420749	-0.450075	0.654591	0.855586	-6.14397
PC ae C36:3	Glycerophospholipids	0.0683162	2.7276	0.445327	0.657995	0.857521	-6.14605
C18:1-OH	Acylcarnitines	-0.0545828	-6.30626	-0.444213	0.658794	0.857521	-6.14654
TG(22:3_30:2)	Triacylglycerols	-0.148196	-5.28276	-0.437483	0.663635	0.860393	-6.14944
TG(20:3_36:3)	Triacylglycerols	-0.138571	0.655376	-0.435454	0.665096	0.860393	-6.1503
DG(14:0_20:0)	Diacylglycerols	-0.0620458	-3.81748	-0.434731	0.665618	0.860393	-6.15061
TG(18:2_34:1)	Triacylglycerols	-0.167046	7.38734	-0.433332	0.666627	0.860393	-6.15121
DG(17:0_18:1)	Diacylglycerols	-0.129334	-1.13414	-0.43116	0.668195	0.860393	-6.15212
TG(16:0_36:4)	Triacylglycerols	-0.177465	5.76734	-0.429776	0.669195	0.860393	-6.15271
HexCer(d18:1/18:0)	Glycosylceramides	0.095744	-2.22554	0.422471	0.674482	0.865425	-6.15575
PC aa C36:5	Glycerophospholipids	-0.140361	4.0463	-0.418373	0.677456	0.867474	-6.15744
TG(16:0_36:3)	Triacylglycerols	-0.160626	7.52702	-0.414648	0.680163	0.869174	-6.15896
TG(20:3_36:5)	Triacylglycerols	0.150018	-3.79492	0.408343	0.684755	0.873217	-6.1615
PC ae C44:6	Glycerophospholipids	-0.0606475	-0.0206735	-0.40299	0.688664	0.873217	-6.16362
DG(14:1_20:2)	Diacylglycerols	0.0677855	-3.00821	0.400807	0.69026	0.873217	-6.16448
Indole	Indoles Derivatives	-0.580658	1.97478	-0.400378	0.690574	0.873217	-6.16465
CA	Bile Acids	-0.243654	-5.01515	-0.400271	0.690652	0.873217	-6.16469
FA(14:0)	Fatty Acids	-0.0940816	8.64265	-0.398632	0.691852	0.873217	-6.16533
DG(18:0_20:0)	Diacylglycerols	-0.196394	-3.77357	-0.397024	0.693029	0.873217	-6.16596
TG(20:2_32:0)	Triacylglycerols	-0.237716	-0.576271	-0.394825	0.694642	0.873501	-6.16681
Hex2Cer(d18:1/16:0)	Glycosylceramides	-0.0495536	1.75752	-0.37975	0.70573	0.883229	-6.17253
TG(20:1_34:2)	Triacylglycerols	-0.128618	0.600397	-0.375886	0.708582	0.883229	-6.17396
PC ae C44:4	Glycerophospholipids	0.0597123	-1.88194	0.375572	0.708815	0.883229	-6.17407
C16	Acylcarnitines	0.0641631	-3.05931	0.375478	0.708884	0.883229	-6.17411
TG(20:1_34:3)	Triacylglycerols	-0.15378	-1.83412	-0.372469	0.711109	0.883229	-6.17521
PC aa C36:3	Glycerophospholipids	0.058718	7.00834	0.372239	0.711279	0.883229	-6.17529
C10:1	Acylcarnitines	-0.067351	-2.7185	-0.369497	0.713309	0.883229	-6.17629
HexCer(d18:1/22:0)	Glycosylceramides	-0.0649968	1.6072	-0.368221	0.714254	0.883229	-6.17675
HArg	Aminoacids Related	-0.0987196	1.84384	-0.367221	0.714995	0.883229	-6.17711
TG(18:2_34:3)	Triacylglycerols	-0.151531	3.70194	-0.359098	0.721025	0.886518	-6.18
DG(18:1_20:1)	Diacylglycerols	0.0524238	-3.69788	0.357522	0.722197	0.886518	-6.18055
TG(18:2_35:2)	Triacylglycerols	-0.13355	1.22758	-0.356863	0.722688	0.886518	-6.18078
Cer(d18:1/20:0)	Ceramides	-0.0712156	-2.80225	-0.353704	0.725039	0.886518	-6.18188
PC ae C44:5	Glycerophospholipids	-0.059207	0.394183	-0.347854	0.729402	0.886518	-6.18389
TG(20:0_32:4)	Triacylglycerols	-0.137564	-1.42519	-0.346589	0.730346	0.886518	-6.18432
HexCer(d16:1/24:0)	Glycosylceramides	-0.0960035	-4.62799	-0.345572	0.731106	0.886518	-6.18467
TG(22:4_32:0)	Triacylglycerols	-0.337128	-2.66205	-0.344634	0.731806	0.886518	-6.18498
Cer(d18:1/18:0)	Ceramides	0.0541449	-2.44749	0.343393	0.732735	0.886518	-6.1854
PC aa C42:0	Glycerophospholipids	-0.0537726	-1.22384	-0.34302	0.733013	0.886518	-6.18553
TG(20:2_34:2)	Triacylglycerols	-0.130702	0.643374	-0.34261	0.73332	0.886518	-6.18567
TG(18:0_36:2)	Triacylglycerols	-0.12712	3.75842	-0.339322	0.73578	0.886518	-6.18676
PC ae C42:1	Glycerophospholipids	-0.0823998	-1.96605	-0.338579	0.736337	0.886518	-6.18701
TG(18:1_36:2)	Triacylglycerols	-0.131646	6.92695	-0.336834	0.737643	0.886518	-6.18759
DG(14:1_18:1)	Diacylglycerols	0.160904	-4.00645	0.335338	0.738765	0.886518	-6.18808
PC aa C40:6	Glycerophospholipids	-0.0631815	4.05903	-0.333103	0.740441	0.88684	-6.18881
DHA	Fatty Acids	0.113052	2.46575	0.326885	0.745111	0.889643	-6.19082
Gly	Aminoacids	-0.0462161	8.02568	-0.32058	0.749857	0.889643	-6.19282
FA(20:2)	Fatty Acids	-0.106666	0.216658	-0.32028	0.750083	0.889643	-6.19292
PC ae C38:6	Glycerophospholipids	-0.0580381	2.48599	-0.319729	0.750498	0.889643	-6.19309
PC aa C40:4	Glycerophospholipids	0.0520424	1.33398	0.318045	0.751768	0.889643	-6.19362
TG(18:2_36:3)	Triacylglycerols	-0.150593	5.02725	-0.316815	0.752695	0.889643	-6.194
Cer(d18:1/26:0)	Ceramides	-0.0886818	-3.94697	-0.315464	0.753715	0.889643	-6.19442
TG(18:1_36:1)	Triacylglycerols	-0.116828	5.00229	-0.31249	0.75596	0.889643	-6.19533
PC aa C38:5	Glycerophospholipids	-0.0526448	5.37472	-0.312385	0.756039	0.889643	-6.19537
PC aa C38:0	Glycerophospholipids	-0.0540034	1.0414	-0.311243	0.756902	0.889643	-6.19572
Spermidine	Biogenic Amines	0.0677026	-1.85422	0.30347	0.762784	0.894886	-6.19806
Cer(d16:1/23:0)	Ceramides	-0.0771381	-2.87796	-0.296353	0.768181	0.899543	-6.20015
PC ae C36:4	Glycerophospholipids	0.0430198	3.85207	0.292575	0.771051	0.900856	-6.20124
Cer(d18:1/16:0)	Ceramides	0.0320309	-0.875399	0.289951	0.773046	0.900856	-6.20199
Glu	Aminoacids	0.0824455	5.48299	0.289232	0.773593	0.900856	-6.20219
PC aa C34:2	Glycerophospholipids	0.0364322	8.51777	0.283172	0.778207	0.90312	-6.20389
HCys	Aminoacids Related	-0.0480989	2.83614	-0.282915	0.778404	0.90312	-6.20397
TG(20:4_35:3)	Triacylglycerols	-0.0971102	-4.42687	-0.274633	0.784723	0.908779	-6.20623
TG(18:2_34:2)	Triacylglycerols	-0.113696	6.45631	-0.269997	0.788267	0.911208	-6.20747
PC ae C36:2	Glycerophospholipids	-0.0377905	3.62329	-0.261054	0.795117	0.916008	-6.2098
TG(22:5_34:2)	Triacylglycerols	-0.0889701	1.56863	-0.260721	0.795373	0.916008	-6.20988
Cer(d18:2/22:0)	Ceramides	-0.0521209	-1.84693	-0.258884	0.796782	0.916008	-6.21035
lysoPC a C18:2	Glycerophospholipids	-0.0597119	4.85167	-0.253086	0.801234	0.919448	-6.2118
SM C16:1	Sphingolipids	-0.0324236	3.79922	-0.247995	0.805148	0.922261	-6.21306
TG(17:2_36:3)	Triacylglycerols	-0.0907792	-1.78249	-0.237545	0.813199	0.924665	-6.21554
PC aa C38:6	Glycerophospholipids	-0.0508733	5.90741	-0.236517	0.813992	0.924665	-6.21578
C18	Acylcarnitines	0.043766	-4.38252	0.235542	0.814744	0.924665	-6.21601
Hex3Cer(d18:1/16:0)	Glycosylceramides	-0.0378289	0.750375	-0.234261	0.815733	0.924665	-6.2163
TG(20:2_34:4)	Triacylglycerols	-0.134442	-4.83548	-0.232598	0.817018	0.924665	-6.21669
C2	Acylcarnitines	-0.0588143	2.60055	-0.232332	0.817223	0.924665	-6.21675
TG(20:0_32:3)	Triacylglycerols	-0.0943952	-0.786533	-0.231946	0.817521	0.924665	-6.21683
DG(18:2_18:2)	Diacylglycerols	0.0941788	1.44634	0.222398	0.824905	0.931344	-6.21896
DG(18:1_18:2)	Diacylglycerols	0.0804031	2.48009	0.220189	0.826615	0.931606	-6.21944
TG(18:2_36:2)	Triacylglycerols	-0.0866293	5.6878	-0.211584	0.833287	0.933623	-6.22126
HexCer(d18:1/18:1)	Glycosylceramides	0.0673092	-3.7343	0.211254	0.833543	0.933623	-6.22133
C10	Acylcarnitines	0.0572125	-1.7283	0.21104	0.833709	0.933623	-6.22138
Cer(d18:1/18:1)	Ceramides	0.0405122	-5.41741	0.210236	0.834333	0.933623	-6.22154
TG(14:0_39:3)	Triacylglycerols	0.0909821	-5.6583	0.207468	0.836483	0.934219	-6.22211
Cer(d16:1/22:0)	Ceramides	-0.0462005	-1.48862	-0.205731	0.837832	0.934219	-6.22246
PC aa C32:1	Glycerophospholipids	-0.0630365	3.95204	-0.193894	0.84704	0.942819	-6.22478
PC aa C34:4	Glycerophospholipids	0.0390601	0.66178	0.191006	0.84929	0.943655	-6.22533
TCA	Bile Acids	0.108362	-5.93057	0.186464	0.852831	0.945922	-6.22617
TG(18:1_36:3)	Triacylglycerols	-0.0752033	6.57945	-0.182584	0.855858	0.947149	-6.22687
C14:1	Acylcarnitines	0.0469181	-3.68199	0.178967	0.858683	0.947149	-6.22751
PC ae C38:0	Glycerophospholipids	-0.0325559	0.526323	-0.172675	0.8636	0.947149	-6.2286
PC aa C38:4	Glycerophospholipids	-0.0288619	6.41742	-0.171089	0.86484	0.947149	-6.22887
TG(18:1_36:0)	Triacylglycerols	-0.0593566	1.77191	-0.171024	0.864892	0.947149	-6.22888
TG(18:3_38:6)	Triacylglycerols	0.0646705	-2.48708	0.169127	0.866375	0.947149	-6.2292
TG(18:0_38:7)	Triacylglycerols	-0.0567398	-2.9908	-0.168396	0.866947	0.947149	-6.22932
PC ae C38:5	Glycerophospholipids	-0.0234229	3.90381	-0.167728	0.86747	0.947149	-6.22943
PC aa C34:3	Glycerophospholipids	0.0310436	3.83884	0.165309	0.869363	0.947149	-6.22982
DG(16:1_18:1)	Diacylglycerols	-0.0509574	0.318489	-0.163809	0.870538	0.947149	-6.23006
FA(18:0)	Fatty Acids	-0.01273	7.63216	-0.162211	0.87179	0.947149	-6.23032
C12:1	Acylcarnitines	0.0328411	-3.63384	0.160346	0.873251	0.947149	-6.23062
PC ae C42:3	Glycerophospholipids	-0.0258989	-0.527002	-0.160051	0.873482	0.947149	-6.23066
TG(20:3_34:0)	Triacylglycerols	0.0641245	-0.153673	0.157721	0.875308	0.947499	-6.23103
DG(16:1_18:0)	Diacylglycerols	0.0336447	-3.80638	0.155723	0.876875	0.947566	-6.23133
PC aa C36:6	Glycerophospholipids	-0.0353702	-0.620855	-0.150594	0.880898	0.950284	-6.2321
PC aa C36:1	Glycerophospholipids	-0.0202503	5.47686	-0.145933	0.884557	0.951353	-6.23278
PC aa C36:0	Glycerophospholipids	0.0392069	0.0179015	0.145486	0.884909	0.951353	-6.23285
PC aa C38:3	Glycerophospholipids	-0.0232164	5.3927	-0.141549	0.888002	0.951823	-6.2334
TG(17:1_36:5)	Triacylglycerols	-0.0563286	-2.06194	-0.139225	0.889828	0.951823	-6.23372
DG(18:2_18:3)	Diacylglycerols	-0.0751417	-2.32095	-0.139161	0.889879	0.951823	-6.23373
beta-Ala	Biogenic Amines	0.0314828	1.19549	0.131743	0.895713	0.955142	-6.23472
SM C18:1	Sphingolipids	-0.0191933	3.11841	-0.131361	0.896014	0.955142	-6.23477
Cer(d18:0/24:1)	Dihydroceramides	0.0277417	-2.03744	0.126035	0.900207	0.95799	-6.23544
lysoPC a C20:3	Glycerophospholipids	-0.0251516	1.10869	-0.121295	0.90394	0.958011	-6.23601
PC aa C36:2	Glycerophospholipids	0.017155	7.66047	0.118448	0.906185	0.958011	-6.23635
PC ae C40:5	Glycerophospholipids	-0.0154196	1.47769	-0.118447	0.906185	0.958011	-6.23635
PC aa C32:0	Glycerophospholipids	-0.0194652	3.82763	-0.11829	0.906309	0.958011	-6.23637
PC ae C38:2	Glycerophospholipids	-0.0167872	0.731767	-0.114235	0.909507	0.958616	-6.23683
PheAlaBetaine	Aminoacids Related	-0.0430847	-8.03135	-0.113705	0.909924	0.958616	-6.23689
GUDCA	Bile Acids	-0.0534783	-4.2149	-0.106799	0.915374	0.962747	-6.23764
PC ae C34:0	Glycerophospholipids	-0.0181598	0.431127	-0.104035	0.917555	0.963433	-6.23792
C16:2-OH	Acylcarnitines	0.0114108	-6.67205	0.0915002	0.927459	0.971798	-6.23913
3-Met-His	Aminoacids Related	0.0513887	0.121441	0.0900472	0.928607	0.971798	-6.23926
Cer(d18:2/24:1)	Ceramides	-0.0161071	-2.03258	-0.0841097	0.933303	0.972966	-6.23976
TG(17:2_36:4)	Triacylglycerols	-0.0264264	-0.975244	-0.0837526	0.933586	0.972966	-6.23979
DG(18:1_18:1)	Diacylglycerols	0.0284112	1.64707	0.0813051	0.935522	0.972966	-6.23999
Cer(d18:1/24:0)	Ceramides	-0.0135746	1.30136	-0.080826	0.935901	0.972966	-6.24003
PC ae C44:3	Glycerophospholipids	-0.016607	-2.99776	-0.0714642	0.943312	0.976571	-6.24073
TG(18:2_38:4)	Triacylglycerols	-0.0261803	1.13372	-0.0708159	0.943825	0.976571	-6.24078
DG(16:0_18:2)	Diacylglycerols	-0.0232859	0.334823	-0.0705712	0.944019	0.976571	-6.24079
Cer(d18:2/24:0)	Ceramides	-0.0149744	-0.766963	-0.0676217	0.946355	0.977383	-6.24099
Cer(d18:1/23:0)	Ceramides	-0.00958569	-0.120022	-0.0634281	0.949677	0.977619	-6.24126
DG(16:1_18:2)	Diacylglycerols	-0.0223789	-0.950973	-0.0624834	0.950426	0.977619	-6.24132
HexCer(d18:1/24:1)	Glycosylceramides	-0.00981415	2.15203	-0.0614566	0.951239	0.977619	-6.24138
CE(22:0)	Cholesterol Esters	-0.0247442	-3.11046	-0.0517057	0.958968	0.981609	-6.24193
PC aa C36:4	Glycerophospholipids	0.00898946	7.4009	0.0510956	0.959452	0.981609	-6.24196
HexCer(d18:1/20:0)	Glycosylceramides	-0.00875029	-1.81716	-0.0506621	0.959795	0.981609	-6.24198
PC ae C42:4	Glycerophospholipids	-0.00622352	-0.208465	-0.0416926	0.966909	0.987281	-6.24238
DG-O(14:0_18:2)	Diacylglycerols	-0.0302837	-3.68295	-0.0381651	0.969707	0.988536	-6.24252
PC ae C38:3	Glycerophospholipids	0.00484239	1.83578	0.03408	0.972948	0.990238	-6.24267
DG(18:1_20:0)	Diacylglycerols	0.00778686	-2.25865	0.0308863	0.975482	0.991216	-6.24277
PC ae C42:5	Glycerophospholipids	0.00291316	0.839628	0.0226501	0.982019	0.993205	-6.24299
PC ae C40:6	Glycerophospholipids	-0.00349556	1.73895	-0.0218258	0.982673	0.993205	-6.243
Carnosine	Aminoacids Related	0.00159824	-3.54792	0.0211057	0.983245	0.993205	-6.24302
PC aa C40:5	Glycerophospholipids	-0.00345489	2.60119	-0.0200677	0.984069	0.993205	-6.24304
TG(17:1_38:6)	Triacylglycerols	0.00615951	-6.27492	0.0184882	0.985323	0.993205	-6.24307
PC ae C42:0	Glycerophospholipids	0.00198888	-0.870944	0.013585	0.989215	0.993333	-6.24315
TG(22:5_32:0)	Triacylglycerols	0.00638715	-0.416104	0.0130966	0.989603	0.993333	-6.24315
PC aa C38:1	Glycerophospholipids	-0.00753007	-1.88083	-0.0123692	0.99018	0.993333	-6.24316
PC aa C42:6	Glycerophospholipids	-0.000667388	-1.60856	-0.00555426	0.99559	0.996658	-6.24322
ProBetaine	Aminoacids Related	-0.00322498	1.25289	-0.00420908	0.996658	0.996658	-6.24323

## Sheet: METABOLOMICS.rem_vs_act
SYMBOL	CLASS	logFC	AveExpr	t	P.Value	adj.P.Val	B
DCA	Bile Acids	2.6346	-2.43533	4.95711	8.52325e-06	0.00536965	3.49898
Ind-SO4	Indoles Derivatives	1.89868	1.54577	4.63948	2.52501e-05	0.00795378	2.50215
GLCA	Bile Acids	2.06329	-6.21964	4.12235	0.000140248	0.020459	0.934067
TLCA	Bile Acids	1.49719	-9.04754	4.07564	0.000163112	0.020459	0.796437
3-IPA	Indoles Derivatives	2.27662	-1.1015	4.05983	0.000171639	0.020459	0.750018
TDCA	Bile Acids	2.8518	-5.04803	4.02037	0.000194847	0.020459	0.634544
FA(20:1)	Fatty Acids	-1.37685	0.567255	-3.91244	0.000274892	0.0247403	0.321567
Hex2Cer(d18:1/16:0)	Glycosylceramides	-0.47767	1.75752	-3.81006	0.000379587	0.0298925	0.0286657
GCDCA	Bile Acids	2.17366	-1.70952	3.77215	0.000427346	0.0299142	-0.0787513
AA	Fatty Acids	-2.66279	1.53393	-3.72372	0.000496809	0.0312989	-0.215138
GUDCA	Bile Acids	1.70806	-4.2149	3.55037	0.000845392	0.0484179	-0.695311
GDCA	Bile Acids	2.23749	-2.23242	3.42656	0.0012265	0.0633579	-1.03016
TCDCA	Bile Acids	1.6216	-3.84318	3.40509	0.00130739	0.0633579	-1.0875
HipAcid	Carboxylic Acids	1.50286	1.60516	3.3793	0.00141126	0.0635069	-1.15611
FA(18:2)	Fatty Acids	-1.02255	4.99404	-3.25748	0.00201686	0.084708	-1.47576
FA(18:1)	Fatty Acids	-1.18391	6.97329	-3.14647	0.00277574	0.103333	-1.76054
lysoPC a C18:2	Glycerophospholipids	0.711369	4.85167	3.13822	0.0028418	0.103333	-1.78147
FA(20:2)	Fatty Acids	-0.999857	0.216658	-3.12479	0.00295238	0.103333	-1.81542
FA(18:0)	Fatty Acids	-0.232086	7.63216	-3.07811	0.00336913	0.111713	-1.93271
FA(16:0)	Fatty Acids	-0.327631	8.22127	-2.98976	0.00431284	0.135855	-2.15146
PAG	Aminoacids Related	1.27825	-8.87834	2.95796	0.0047093	0.141279	-2.22915
lysoPC a C14:0	Glycerophospholipids	0.509627	2.95136	2.8292	0.00668675	0.191484	-2.53773
GCA	Bile Acids	1.88713	-3.52886	2.79996	0.00723213	0.198097	-2.60646
TCA	Bile Acids	1.54013	-5.93057	2.7584	0.00807807	0.206062	-2.70326
Hex2Cer(d18:1/24:1)	Glycosylceramides	-0.400598	-0.897605	-2.7538	0.00817708	0.206062	-2.7139
Cer(d18:1/16:0)	Ceramides	-0.288185	-0.875399	-2.71523	0.00905253	0.21935	-2.80268
Thr	Aminoacids	0.359813	6.87823	2.59025	0.0125149	0.292015	-3.08401
TMCA	Bile Acids	1.58707	-7.59187	2.56841	0.0132318	0.294223	-3.13217
Choline	Vitamins & Cofactors	0.28824	2.50766	2.5441	0.0140734	0.294223	-3.1854
PC ae C38:2	Glycerophospholipids	0.35796	0.731767	2.53533	0.0143885	0.294223	-3.20449
C14:1	Acylcarnitines	-0.633334	-3.68199	-2.51447	0.0151646	0.294223	-3.24975
C5-DC (C6-OH)	Acylcarnitines	0.277746	-4.24199	2.50561	0.0155055	0.294223	-3.26888
PC aa C42:6	Glycerophospholipids	0.28896	-1.60856	2.50303	0.0156059	0.294223	-3.27443
Trigonelline	Alkaloids	1.61548	-0.755936	2.48552	0.0163045	0.294223	-3.31207
TMAO	Amine Oxides	0.960391	1.25018	2.4845	0.0163457	0.294223	-3.31424
SM C26:1	Sphingolipids	-0.437926	-1.77528	-2.45925	0.0174053	0.304592	-3.36813
C16:1	Acylcarnitines	-0.39579	-5.20899	-2.41878	0.0192329	0.327479	-3.45361
C18:1	Acylcarnitines	-0.446489	-3.1104	-2.40171	0.0200538	0.332472	-3.48931
Hypoxanthine	Nucleobases Related	-0.689722	0.799138	-2.35075	0.0226966	0.362535	-3.59476
FA(20:3)	Fatty Acids	-0.893805	-0.789671	-2.34492	0.0230181	0.362535	-3.60671
PC ae C44:4	Glycerophospholipids	0.349569	-1.88194	2.28846	0.0263477	0.397591	-3.72122
lysoPC a C16:0	Glycerophospholipids	0.310394	6.43832	2.28594	0.026506	0.397591	-3.72628
C16	Acylcarnitines	-0.369294	-3.05931	-2.24933	0.0289002	0.419467	-3.79926
Cer(d16:1/20:0)	Ceramides	-0.46468	-3.15879	-2.24029	0.02952	0.419467	-3.81713
TG(18:1_28:1)	Triacylglycerols	0.816068	0.98019	2.23395	0.0299619	0.419467	-3.82963
Cortisol	Hormones	0.602446	-2.03617	2.21799	0.0311004	0.42594	-3.86098
Xanthine	Nucleobases Related	-0.738921	-1.13762	-2.19532	0.0327827	0.439428	-3.90519
C14	Acylcarnitines	-0.370375	-4.23896	-2.17753	0.0341586	0.44203	-3.93961
Cer(d18:2/18:1)	Ceramides	0.80466	-8.73125	2.17473	0.0343801	0.44203	-3.94502
FA(12:0)	Fatty Acids	-0.617401	3.28123	-2.15414	0.0360451	0.449012	-3.98454
3-IAA	Indoles Derivatives	0.632798	0.744422	2.15048	0.0363486	0.449012	-3.99153
PC aa C32:2	Glycerophospholipids	0.495269	1.78074	2.12388	0.0386206	0.466649	-4.04205
lysoPC a C18:1	Glycerophospholipids	0.377834	4.29203	2.11667	0.0392578	0.466649	-4.05566
PC aa C34:4	Glycerophospholipids	0.413968	0.66178	2.10699	0.0401272	0.468151	-4.07387
Cer(d18:1/20:0(OH))	Ceramides	-0.332462	-1.35733	-2.00818	0.0500099	0.572774	-4.25572
DiCA(12:0)	Carboxylic Acids	-0.249391	-2.37143	-1.99255	0.051752	0.572774	-4.28381
C3	Acylcarnitines	0.443874	-1.71777	1.99193	0.0518224	0.572774	-4.28493
Indole	Indoles Derivatives	-2.76394	1.97478	-1.98362	0.0527703	0.573195	-4.29978
SM C16:0	Sphingolipids	-0.220941	6.65439	-1.96615	0.0548128	0.576092	-4.33083
C12:1	Acylcarnitines	-0.385628	-3.63384	-1.95971	0.0555835	0.576092	-4.34224
TG(22:1_32:5)	Triacylglycerols	-1.19675	-6.14407	-1.95807	0.0557803	0.576092	-4.34512
CDCA	Bile Acids	1.47187	-4.08522	1.93745	0.0583167	0.592573	-4.38137
OH-GlutAcid	Carboxylic Acids	-0.163087	0.0916389	-1.9277	0.0595495	0.595495	-4.39838
C10:1	Acylcarnitines	-0.334471	-2.7185	-1.90988	0.0618606	0.597622	-4.4293
Met-SO	Aminoacids Related	0.409394	-1.2004	1.90548	0.0624424	0.597622	-4.43689
Asn	Aminoacids	0.218418	5.62833	1.90164	0.0629542	0.597622	-4.4435
EPA	Fatty Acids	-1.06474	-0.828088	-1.89716	0.0635567	0.597622	-4.45121
H1	Sugars	-0.15399	12.2222	-1.88816	0.0647795	0.597919	-4.46663
GLCAS	Bile Acids	1.21538	-2.3651	1.87404	0.0667398	0.597919	-4.49072
HexCer(d18:2/18:0)	Glycosylceramides	0.399472	-4.56732	1.87025	0.0672743	0.597919	-4.49715
C12	Acylcarnitines	-0.458556	-3.12112	-1.86948	0.0673845	0.597919	-4.49847
TG(22:3_30:2)	Triacylglycerols	0.600429	-5.28276	1.84488	0.0709481	0.601298	-4.53996
lysoPC a C17:0	Glycerophospholipids	0.325076	0.701039	1.841	0.0715241	0.601298	-4.54646
HexCer(d18:1/16:0)	Glycosylceramides	-0.259594	0.198156	-1.83928	0.0717811	0.601298	-4.54934
CA	Bile Acids	1.07473	-5.01515	1.83764	0.0720269	0.601298	-4.55208
lysoPC a C20:3	Glycerophospholipids	0.364511	1.10869	1.82966	0.0732318	0.601298	-4.56539
SM C18:0	Sphingolipids	-0.245605	4.23377	-1.82795	0.073492	0.601298	-4.56824
C10	Acylcarnitines	-0.470751	-1.7283	-1.80737	0.0766875	0.614426	-4.6023
SDMA	Aminoacids Related	-0.181915	-0.963572	-1.79978	0.0778953	0.614426	-4.61478
C2	Acylcarnitines	-0.437544	2.60055	-1.79899	0.0780223	0.614426	-4.61608
TG(18:2_28:0)	Triacylglycerols	0.9149	0.669135	1.79013	0.0794534	0.617971	-4.63058
DG-O(16:0_18:1)	Diacylglycerols	0.956633	-4.83197	1.76853	0.0830371	0.63043	-4.66569
p-Cresol-SO4	Cresols	0.982907	3.70662	1.76382	0.0838369	0.63043	-4.6733
TG(22:6_34:1)	Triacylglycerols	-0.704625	2.57128	-1.76183	0.0841761	0.63043	-4.6765
TG(18:1_26:0)	Triacylglycerols	0.814268	0.525241	1.75669	0.085058	0.63043	-4.68477
TG(20:3_36:5)	Triacylglycerols	0.617854	-3.79492	1.75044	0.0861403	0.631028	-4.69479
TG(16:0_40:7)	Triacylglycerols	-0.612233	1.54452	-1.74159	0.0876939	0.635025	-4.70893
TG(14:0_32:2)	Triacylglycerols	1.12386	-0.00307806	1.72333	0.0909723	0.651279	-4.73792
TG(14:0_35:2)	Triacylglycerols	0.849652	-0.932122	1.70733	0.0939275	0.66488	-4.76309
His	Aminoacids	0.170339	6.39709	1.6967	0.0959352	0.671546	-4.77971
lysoPC a C16:1	Glycerophospholipids	0.299976	1.42822	1.6839	0.0983989	0.68121	-4.79959
CE(22:2)	Cholesterol Esters	-0.47899	-2.79477	-1.67837	0.0994783	0.68121	-4.80813
SM C24:0	Sphingolipids	-0.21535	3.98131	-1.66465	0.102201	0.692333	-4.82923
Cer(d18:0/22:0)	Dihydroceramides	0.267388	-2.05799	1.63331	0.108649	0.720541	-4.87684
TG(18:1_30:2)	Triacylglycerols	0.741862	1.25431	1.62398	0.110631	0.720541	-4.89086
Cer(d18:1/24:1)	Ceramides	-0.225642	0.474746	-1.62389	0.110652	0.720541	-4.891
PC aa C40:6	Glycerophospholipids	-0.295574	4.05903	-1.62194	0.111069	0.720541	-4.89391
TG(22:6_34:2)	Triacylglycerols	-0.626799	1.99093	-1.60919	0.113836	0.720541	-4.91294
TG(14:0_38:4)	Triacylglycerols	0.655793	-0.906319	1.60435	0.1149	0.720541	-4.92013
C8	Acylcarnitines	-0.429841	-2.36656	-1.60402	0.114973	0.720541	-4.92062
TG(18:3_30:0)	Triacylglycerols	0.726958	-0.381923	1.60156	0.115515	0.720541	-4.92425
Phe	Aminoacids	0.168018	5.85559	1.59203	0.117645	0.726629	-4.93832
HexCer(d18:1/20:0)	Glycosylceramides	-0.261032	-1.81716	-1.57303	0.121984	0.746113	-4.96615
lysoPC a C18:0	Glycerophospholipids	0.318639	4.67283	1.56632	0.123545	0.748401	-4.9759
TG(20:3_32:2)	Triacylglycerols	0.597661	-1.11466	1.55065	0.127257	0.763541	-4.99853
Cer(d18:1/26:0)	Ceramides	0.414238	-3.94697	1.53372	0.131367	0.766928	-5.02275
TG(17:1_36:5)	Triacylglycerols	0.59288	-2.06194	1.52523	0.133466	0.766928	-5.03479
DG(18:3_20:2)	Diacylglycerols	-0.664651	-5.16655	-1.52451	0.133646	0.766928	-5.03582
DG-O(14:0_18:2)	Diacylglycerols	1.16036	-3.68295	1.52206	0.134258	0.766928	-5.03929
DG(18:1_22:5)	Diacylglycerols	0.782785	-8.12934	1.51394	0.1363	0.766928	-5.05073
TG(18:1_33:3)	Triacylglycerols	0.482021	-1.09041	1.50721	0.138014	0.766928	-5.06019
TG(20:1_32:3)	Triacylglycerols	0.852508	-2.76425	1.50479	0.138634	0.766928	-5.06357
PC aa C30:2	Glycerophospholipids	0.262969	-9.63399	1.5026	0.139196	0.766928	-5.06663
Kynurenine	Aminoacids Related	0.237183	0.952943	1.50078	0.139665	0.766928	-5.06917
BABA	Aminoacids Related	-0.406722	-4.60313	-1.49631	0.140824	0.766928	-5.07541
Sarcosine	Aminoacids Related	-0.223148	2.0844	-1.49481	0.141212	0.766928	-5.07748
PC aa C38:6	Glycerophospholipids	-0.304571	5.90741	-1.47381	0.146766	0.777168	-5.1065
PC ae C40:1	Glycerophospholipids	0.280867	-0.420749	1.47195	0.147264	0.777168	-5.10905
SM C18:1	Sphingolipids	-0.206448	3.11841	-1.47064	0.147618	0.777168	-5.11085
PEA	Biogenic Amines	0.539535	-6.67512	1.46911	0.148032	0.777168	-5.11295
TG(14:0_38:5)	Triacylglycerols	0.773867	-1.25921	1.45983	0.150557	0.780452	-5.12561
Cer(d18:1/22:0)	Ceramides	-0.213855	-0.0830572	-1.45581	0.151659	0.780452	-5.13107
TG(18:0_38:6)	Triacylglycerols	-0.447556	-0.142354	-1.45322	0.152374	0.780452	-5.13458
DHA	Fatty Acids	-0.475328	2.46575	-1.43051	0.158755	0.787001	-5.16514
DG(16:0_20:3)	Diacylglycerols	0.500774	-5.35592	1.43043	0.158778	0.787001	-5.16525
PC ae C44:5	Glycerophospholipids	0.232654	0.394183	1.42271	0.160995	0.787001	-5.17554
CE(22:5)	Cholesterol Esters	0.306295	0.998615	1.41744	0.16252	0.787001	-5.18252
Cer(d18:1/18:0)	Ceramides	-0.214108	-2.44749	-1.41334	0.163715	0.787001	-5.18795
TG(16:0_40:8)	Triacylglycerols	-0.685944	0.0699152	-1.409	0.164989	0.787001	-5.19367
Met	Aminoacids	0.188122	4.64142	1.40095	0.16737	0.787001	-5.20425
TG(16:0_40:6)	Triacylglycerols	-0.495062	1.64301	-1.39453	0.169287	0.787001	-5.21264
PC ae C44:6	Glycerophospholipids	0.201549	-0.0206735	1.39394	0.169465	0.787001	-5.21341
AABA	Aminoacids Related	-0.341601	3.70817	-1.39256	0.169879	0.787001	-5.21521
TG(18:0_30:0)	Triacylglycerols	1.07851	-0.557954	1.38955	0.170787	0.787001	-5.21913
DG(16:0_16:1)	Diacylglycerols	-0.442657	-1.39998	-1.38892	0.170979	0.787001	-5.21995
SM C22:3	Sphingolipids	1.48573	-8.78986	1.3846	0.172289	0.787001	-5.22556
DG(18:3_18:3)	Diacylglycerols	-0.990821	-4.78807	-1.38293	0.172798	0.787001	-5.22773
Pro	Aminoacids	0.272808	7.46042	1.38056	0.17352	0.787001	-5.23079
PC ae C36:0	Glycerophospholipids	-0.164722	-0.462286	-1.38017	0.17364	0.787001	-5.23129
DiCA(14:0)	Carboxylic Acids	-0.308766	-3.11496	-1.36642	0.177886	0.800485	-5.24898
PC ae C34:2	Glycerophospholipids	0.197831	3.45112	1.36045	0.179755	0.803161	-5.25661
Suc	Carboxylic Acids	-0.108484	2.6459	-1.35154	0.18257	0.805713	-5.26793
Cer(d18:1/20:0)	Ceramides	-0.261256	-2.80225	-1.35056	0.182884	0.805713	-5.26918
C14:1-OH	Acylcarnitines	-0.158209	-6.1821	-1.34183	0.18568	0.812349	-5.28021
GABA	Biogenic Amines	-0.131572	-2.64541	-1.33275	0.18862	0.819072	-5.2916
HexCer(d18:1/22:0)	Glycosylceramides	-0.225346	1.6072	-1.32876	0.189924	0.819072	-5.29658
Ala	Aminoacids	0.188714	8.50686	1.32513	0.191117	0.819072	-5.30111
TG(17:0_32:1)	Triacylglycerols	0.726936	-0.802489	1.31808	0.19345	0.823468	-5.30986
TG(16:1_30:1)	Triacylglycerols	0.793468	0.240823	1.31212	0.195437	0.826345	-5.31722
TG(18:1_32:3)	Triacylglycerols	0.451825	1.12755	1.30764	0.196942	0.827158	-5.32274
TG(18:0_30:1)	Triacylglycerols	0.841598	-0.822044	1.29001	0.202948	0.842279	-5.34428
TG(16:0_38:1)	Triacylglycerols	0.425596	-0.135017	1.2884	0.203504	0.842279	-5.34623
PC aa C42:2	Glycerophospholipids	0.166382	-2.47419	1.2827	0.205479	0.842279	-5.35313
TrpBetaine	Aminoacids Related	0.886209	-0.930167	1.27874	0.206858	0.842279	-5.3579
TG(18:3_38:6)	Triacylglycerols	0.468658	-2.48708	1.27569	0.207927	0.842279	-5.36157
PC aa C32:3	Glycerophospholipids	0.156362	-1.18617	1.27147	0.20941	0.842279	-5.36663
TG(16:0_28:2)	Triacylglycerols	0.484508	-0.700147	1.26761	0.210775	0.842279	-5.37124
PC aa C34:1	Glycerophospholipids	-0.206621	7.73147	-1.26366	0.21218	0.842279	-5.37596
DG(18:2_20:0)	Diacylglycerols	-0.33576	-4.69667	-1.26104	0.213113	0.842279	-5.37907
DG(16:1_20:0)	Diacylglycerols	0.295254	-2.49717	1.25516	0.215222	0.842279	-5.38604
SM (OH) C24:1	Sphingolipids	-0.187248	-0.287345	-1.25508	0.215249	0.842279	-5.38613
SM C24:1	Sphingolipids	-0.179438	5.17709	-1.23803	0.221454	0.861211	-5.40618
TG(18:1_30:1)	Triacylglycerols	0.554988	3.60119	1.2329	0.223346	0.86136	-5.41216
DG(16:1_18:2)	Diacylglycerols	-0.420637	-0.950973	-1.22241	0.227253	0.86136	-5.42432
beta-Ala	Biogenic Amines	-0.279958	1.19549	-1.21935	0.2284	0.86136	-5.42784
PC ae C42:0	Glycerophospholipids	-0.171198	-0.870944	-1.21711	0.229241	0.86136	-5.43042
DG(16:0_18:1)	Diacylglycerols	-0.403253	1.44258	-1.21659	0.229441	0.86136	-5.43102
C14:2	Acylcarnitines	-0.282231	-4.4585	-1.21591	0.229696	0.86136	-5.4318
Cortisone	Hormones	0.194058	-3.91806	1.21036	0.231797	0.864095	-5.43815
CE(14:1)	Cholesterol Esters	0.327695	-3.06078	1.19328	0.23836	0.880009	-5.45756
TG(14:0_34:3)	Triacylglycerols	0.517578	1.03641	1.19199	0.23886	0.880009	-5.45901
3-Met-His	Aminoacids Related	-0.64057	0.121441	-1.16829	0.248199	0.90211	-5.48548
DG(18:1_18:1)	Diacylglycerols	-0.386872	1.64707	-1.15233	0.254635	0.90211	-5.50302
Betaine	Aminoacids Related	-0.256838	4.50094	-1.14896	0.256007	0.90211	-5.50669
Trp	Aminoacids	0.166326	5.74435	1.14451	0.257831	0.90211	-5.51153
PC ae C44:3	Glycerophospholipids	0.255467	-2.99776	1.14423	0.257945	0.90211	-5.51182
TG(20:1_31:0)	Triacylglycerols	0.158389	-1.71448	1.13824	0.260415	0.90211	-5.51831
DG(18:2_18:2)	Diacylglycerols	-0.462899	1.44634	-1.13774	0.260619	0.90211	-5.51884
TG(17:1_38:7)	Triacylglycerols	-1.0354	-5.65483	-1.13757	0.260691	0.90211	-5.51903
DG(14:0_14:0)	Diacylglycerols	-0.109743	-2.04036	-1.13354	0.262364	0.90211	-5.52337
PC ae C30:1	Glycerophospholipids	0.297922	-2.5447	1.13162	0.263161	0.90211	-5.52543
TG(16:0_36:2)	Triacylglycerols	-0.410145	7.80732	-1.13131	0.263293	0.90211	-5.52577
PC ae C40:2	Glycerophospholipids	-0.176386	0.706294	-1.12491	0.265966	0.90211	-5.53261
TG(20:2_36:5)	Triacylglycerols	0.367436	-3.85379	1.12234	0.267048	0.90211	-5.53535
PC ae C42:1	Glycerophospholipids	0.26231	-1.96605	1.12184	0.26726	0.90211	-5.53588
DG(18:1_20:0)	Diacylglycerols	0.271649	-2.25865	1.12148	0.267409	0.90211	-5.53626
TG(14:0_36:4)	Triacylglycerols	0.509636	2.04351	1.11733	0.269164	0.90211	-5.54067
C5:1	Acylcarnitines	-0.929482	-6.48045	-1.1142	0.270491	0.90211	-5.54399
TG(22:6_32:0)	Triacylglycerols	-0.586552	0.429389	-1.11386	0.270633	0.90211	-5.54434
TG(18:2_30:1)	Triacylglycerols	0.473075	2.0978	1.10542	0.27424	0.904484	-5.55324
CE(16:0)	Cholesterol Esters	-0.181866	7.61259	-1.10414	0.274786	0.904484	-5.55457
PC aa C34:3	Glycerophospholipids	0.196557	3.83884	1.08942	0.281162	0.904484	-5.56991
TG(18:1_34:1)	Triacylglycerols	-0.389419	8.65096	-1.0797	0.285426	0.904484	-5.57992
C16:2-OH	Acylcarnitines	-0.128825	-6.67205	-1.0752	0.287419	0.904484	-5.58454
TG(16:0_38:7)	Triacylglycerols	-0.406019	-0.299032	-1.07333	0.288248	0.904484	-5.58645
TG(20:0_32:3)	Triacylglycerols	-0.417389	-0.786533	-1.06748	0.290853	0.904484	-5.5924
C18	Acylcarnitines	-0.190341	-4.38252	-1.06622	0.291417	0.904484	-5.59368
TG(17:2_36:4)	Triacylglycerols	-0.322537	-0.975244	-1.06395	0.292434	0.904484	-5.59598
PC aa C30:0	Glycerophospholipids	0.207717	2.03315	1.06389	0.292462	0.904484	-5.59604
CE(20:1)	Cholesterol Esters	-0.208365	0.854364	-1.06086	0.293823	0.904484	-5.5991
TG(20:4_30:0)	Triacylglycerols	0.602098	-0.526373	1.05635	0.295856	0.904484	-5.60364
TG(16:1_28:0)	Triacylglycerols	0.785146	-1.74937	1.05352	0.297139	0.904484	-5.60648
Cer(d18:2/23:0)	Ceramides	0.214636	-2.68509	1.05255	0.29758	0.904484	-5.60746
DG(17:0_17:1)	Diacylglycerols	-0.797035	-5.08644	-1.05055	0.298485	0.904484	-5.60945
C6 (C4:1-DC)	Acylcarnitines	-0.205271	-3.43708	-1.0494	0.29901	0.904484	-5.6106
TG(14:0_34:0)	Triacylglycerols	0.615549	0.970218	1.04664	0.300269	0.904484	-5.61336
TG(16:0_28:1)	Triacylglycerols	0.45471	0.816572	1.0426	0.302118	0.904484	-5.61737
TG(16:0_36:3)	Triacylglycerols	-0.386746	7.52702	-1.03913	0.303714	0.904484	-5.62081
Cer(d18:0/18:0)	Dihydroceramides	-0.199416	-7.55004	-1.03846	0.304023	0.904484	-5.62148
TG(18:0_32:2)	Triacylglycerols	0.486775	0.106642	1.03771	0.304367	0.904484	-5.62221
TG(18:2_34:1)	Triacylglycerols	-0.383343	7.38734	-1.03503	0.305606	0.904484	-5.62486
lysoPC a C20:4	Glycerophospholipids	0.21322	2.55806	1.03446	0.305869	0.904484	-5.62542
PC ae C30:2	Glycerophospholipids	0.188818	-3.44097	1.03353	0.306301	0.904484	-5.62634
TG(22:6_32:1)	Triacylglycerols	-0.453606	0.606904	-1.03134	0.307318	0.904484	-5.6285
CE(18:2)	Cholesterol Esters	-0.151433	10.2438	-1.02842	0.308673	0.904484	-5.63136
DG(16:0_18:2)	Diacylglycerols	-0.324672	0.334823	-1.02414	0.310669	0.906117	-5.63554
PC ae C42:2	Glycerophospholipids	0.146242	-1.45977	1.00997	0.317344	0.914341	-5.64928
TG(20:1_24:3)	Triacylglycerols	-0.137915	-2.32829	-1.00974	0.317452	0.914341	-5.6495
Carnosine	Aminoacids Related	-0.0734038	-3.54792	-1.00892	0.317842	0.914341	-5.65029
TG(16:0_32:3)	Triacylglycerols	0.434902	0.928161	1.00549	0.319476	0.914864	-5.65359
TG(16:0_34:2)	Triacylglycerols	-0.42596	6.51491	-0.99701	0.323533	0.917715	-5.66168
HexCer(d18:2/20:0)	Glycosylceramides	0.247379	-6.2485	0.995833	0.324099	0.917715	-5.6628
AconAcid	Carboxylic Acids	-0.154747	2.79524	-0.991293	0.326288	0.917715	-5.6671
C16:1-OH	Acylcarnitines	-0.147016	-7.0979	-0.98944	0.327185	0.917715	-5.66885
DG(18:2_18:4)	Diacylglycerols	0.327505	-5.32616	0.988163	0.327803	0.917715	-5.67006
DG(16:1_18:1)	Diacylglycerols	-0.29447	0.318489	-0.985262	0.329212	0.917715	-5.67279
TG(16:1_34:1)	Triacylglycerols	-0.42931	5.44889	-0.978918	0.332306	0.920437	-5.67873
SM (OH) C16:1	Sphingolipids	-0.146056	1.58719	-0.974553	0.334447	0.920437	-5.6828
DOPA	Aminoacids Related	-0.133968	-4.36142	-0.969505	0.336933	0.920437	-5.68749
5-AVA	Aminoacids Related	-0.234334	-4.54812	-0.968672	0.337344	0.920437	-5.68826
TG(18:1_38:6)	Triacylglycerols	-0.311364	1.71848	-0.962769	0.34027	0.920437	-5.6937
lysoPC a C28:1	Glycerophospholipids	0.225416	-1.55188	0.956645	0.343323	0.920437	-5.69932
PC aa C26:0	Glycerophospholipids	0.272942	0.881366	0.956354	0.343468	0.920437	-5.69958
PC ae C30:0	Glycerophospholipids	0.157211	-1.59566	0.953185	0.345055	0.920437	-5.70247
HexCer(d18:1/26:1)	Glycosylceramides	-0.216378	-3.81454	-0.950099	0.346606	0.920437	-5.70528
DG(14:1_20:2)	Diacylglycerols	-0.153955	-3.00821	-0.947486	0.347922	0.920437	-5.70765
HexCer(d18:1/26:0)	Glycosylceramides	-0.166558	-3.8139	-0.936495	0.353494	0.920437	-5.71755
TG(16:0_38:6)	Triacylglycerols	-0.37813	1.51505	-0.935378	0.354064	0.920437	-5.71855
TG(20:4_35:3)	Triacylglycerols	0.317557	-4.42687	0.93474	0.354389	0.920437	-5.71912
TG(22:5_34:1)	Triacylglycerols	-0.303222	2.14821	-0.924514	0.359634	0.920437	-5.72821
DG(18:1_18:2)	Diacylglycerols	-0.323619	2.48009	-0.922442	0.360702	0.920437	-5.73004
TG(14:0_36:3)	Triacylglycerols	0.380541	3.83301	0.91302	0.365588	0.920437	-5.73831
TG(18:1_34:2)	Triacylglycerols	-0.333266	7.82517	-0.912357	0.365934	0.920437	-5.73889
FA(14:0)	Fatty Acids	0.20659	8.64265	0.911085	0.366597	0.920437	-5.74
Cer(d16:1/23:0)	Ceramides	0.227216	-2.87796	0.908572	0.367909	0.920437	-5.74219
TG(17:2_34:2)	Triacylglycerols	-0.448156	-1.8805	-0.904829	0.369871	0.920437	-5.74544
TG(14:0_36:1)	Triacylglycerols	0.356279	1.8325	0.904193	0.370204	0.920437	-5.74599
DG(14:0_18:1)	Diacylglycerols	-0.161895	-1.03875	-0.899945	0.372439	0.920437	-5.74965
TG(22:6_34:3)	Triacylglycerols	-0.346298	-0.475188	-0.899321	0.372768	0.920437	-5.75019
TG(16:0_30:2)	Triacylglycerols	0.425022	0.838404	0.8987	0.373096	0.920437	-5.75073
C3-OH	Acylcarnitines	0.642124	-5.55028	0.896667	0.374169	0.920437	-5.75247
Cer(d18:1/24:0)	Ceramides	-0.14466	1.30136	-0.896506	0.374254	0.920437	-5.75261
Lac	Carboxylic Acids	0.184349	11.1409	0.891255	0.377037	0.920437	-5.75711
Hex2Cer(d18:1/20:0)	Glycosylceramides	0.188065	-3.00286	0.888757	0.378365	0.920437	-5.75924
C3:1	Acylcarnitines	-0.490767	-5.36799	-0.888646	0.378424	0.920437	-5.75933
TG(18:1_30:0)	Triacylglycerols	0.413177	4.33336	0.888308	0.378604	0.920437	-5.75962
DG-O(16:0_20:4)	Diacylglycerols	-0.370975	-7.98554	-0.884324	0.380729	0.920437	-5.763
CE(20:5)	Cholesterol Esters	-0.374125	5.52495	-0.884235	0.380777	0.920437	-5.76308
TG(18:2_34:2)	Triacylglycerols	-0.356251	6.45631	-0.880542	0.382755	0.920437	-5.7662
TG(20:4_36:5)	Triacylglycerols	0.326581	-1.61323	0.874046	0.386248	0.920437	-5.77166
Hex3Cer(d18:1_22:0)	Glycosylceramides	-0.218027	-1.93131	-0.869959	0.388456	0.920437	-5.77507
Cer(d18:2/20:0)	Ceramides	-0.155156	-3.44822	-0.869739	0.388575	0.920437	-5.77526
Ser	Aminoacids	0.100848	6.72567	0.866349	0.390413	0.920437	-5.77808
TG(18:2_30:0)	Triacylglycerols	0.389127	2.92995	0.866328	0.390425	0.920437	-5.77809
C18:1-OH	Acylcarnitines	-0.10192	-6.30626	-0.86333	0.392055	0.920437	-5.78058
Cit	Aminoacids Related	0.130564	4.7983	0.86318	0.392137	0.920437	-5.7807
PC ae C38:1	Glycerophospholipids	-0.522012	-1.78582	-0.862834	0.392325	0.920437	-5.78099
HexCer(d18:1/24:1)	Glycosylceramides	-0.132304	2.15203	-0.86232	0.392605	0.920437	-5.78142
TG(20:3_34:3)	Triacylglycerols	0.300697	-0.623798	0.853766	0.397283	0.920437	-5.78845
TG(18:3_33:2)	Triacylglycerols	0.259231	-3.35162	0.851472	0.398544	0.920437	-5.79033
DG(18:1_20:1)	Diacylglycerols	0.119449	-3.69788	0.847888	0.400518	0.920437	-5.79325
TG(18:3_32:1)	Triacylglycerols	0.320567	1.94808	0.84312	0.403154	0.920437	-5.79712
TG(14:0_35:1)	Triacylglycerols	0.489578	-1.78803	0.842456	0.403522	0.920437	-5.79765
C16:2	Acylcarnitines	-0.283753	-6.98107	-0.840963	0.404349	0.920437	-5.79886
Cer(d18:1/25:0)	Ceramides	0.144989	-1.15976	0.838253	0.405855	0.920437	-5.80104
Histamine	Biogenic Amines	-0.0679699	-2.30985	-0.836979	0.406564	0.920437	-5.80207
TG(16:0_34:3)	Triacylglycerols	-0.345796	4.57139	-0.836022	0.407097	0.920437	-5.80283
TG(18:2_34:0)	Triacylglycerols	-0.303875	4.41761	-0.835393	0.407448	0.920437	-5.80334
PC aa C36:3	Glycerophospholipids	0.126277	7.00834	0.833216	0.408663	0.920437	-5.80508
PC aa C38:4	Glycerophospholipids	-0.134923	6.41742	-0.832464	0.409083	0.920437	-5.80568
PC ae C38:3	Glycerophospholipids	0.111462	1.83578	0.816483	0.418075	0.936861	-5.81833
TG(16:0_36:4)	Triacylglycerols	-0.323021	5.76734	-0.814221	0.419357	0.936861	-5.8201
TG(18:3_35:2)	Triacylglycerols	0.25341	-1.71092	0.810711	0.421352	0.937992	-5.82284
PC ae C36:3	Glycerophospholipids	0.118782	2.7276	0.805911	0.424089	0.938568	-5.82657
PC aa C42:5	Glycerophospholipids	-0.119621	-1.94709	-0.805033	0.42459	0.938568	-5.82725
PC ae C34:3	Glycerophospholipids	0.138301	2.85702	0.795879	0.429843	0.946821	-5.83429
CE(18:1)	Cholesterol Esters	-0.146745	8.44056	-0.793301	0.431329	0.946821	-5.83625
DG(16:0_20:0)	Diacylglycerols	0.136004	-1.66578	0.788532	0.434087	0.946957	-5.83988
TG(18:1_38:5)	Triacylglycerols	-0.246307	2.65965	-0.778241	0.440073	0.946957	-5.84763
PC aa C24:0	Glycerophospholipids	0.213146	-0.607614	0.777585	0.440456	0.946957	-5.84812
TG(16:1_34:2)	Triacylglycerols	-0.316238	4.70748	-0.772847	0.44323	0.946957	-5.85165
C5-OH (C3-DC-M)	Acylcarnitines	0.103712	-4.15782	0.772587	0.443383	0.946957	-5.85184
DG(18:0_20:0)	Diacylglycerols	0.366007	-3.77357	0.770121	0.444831	0.946957	-5.85367
TG(18:2_32:0)	Triacylglycerols	-0.325598	4.8694	-0.769044	0.445464	0.946957	-5.85447
TG(20:0_32:4)	Triacylglycerols	-0.292618	-1.42519	-0.767349	0.446462	0.946957	-5.85572
TG(14:0_36:2)	Triacylglycerols	0.302826	4.32748	0.767136	0.446587	0.946957	-5.85588
TG(14:0_34:1)	Triacylglycerols	0.358296	4.01744	0.765639	0.44747	0.946957	-5.85698
TG(20:3_36:4)	Triacylglycerols	0.26891	-0.642404	0.764684	0.448033	0.946957	-5.85769
PC aa C36:6	Glycerophospholipids	0.172023	-0.620855	0.762321	0.449429	0.946957	-5.85942
PC ae C40:4	Glycerophospholipids	0.0867357	1.11364	0.754618	0.453997	0.950087	-5.86504
Cer(d16:1/18:0)	Ceramides	-0.148929	-3.61252	-0.750457	0.456476	0.950087	-5.86805
C5	Acylcarnitines	0.213386	-3.42716	0.749361	0.457131	0.950087	-5.86885
TG(18:2_38:5)	Triacylglycerols	-0.237151	1.4766	-0.742481	0.46125	0.950087	-5.87378
TG(17:0_34:3)	Triacylglycerols	0.361507	-1.06303	0.741885	0.461608	0.950087	-5.87421
Ac-Orn	Aminoacids Related	0.181818	-9.73009	0.741165	0.46204	0.950087	-5.87472
PC aa C28:1	Glycerophospholipids	0.113186	1.85627	0.738274	0.463779	0.950087	-5.87678
TG(18:2_36:4)	Triacylglycerols	-0.376689	3.66818	-0.736211	0.465023	0.950087	-5.87825
TG(14:0_34:2)	Triacylglycerols	0.31987	3.36019	0.734953	0.465782	0.950087	-5.87914
TG(17:2_34:3)	Triacylglycerols	0.398163	-2.10539	0.730439	0.468511	0.950087	-5.88232
DG(18:1_18:3)	Diacylglycerols	-0.148745	-1.67233	-0.729433	0.469121	0.950087	-5.88303
TG(16:0_34:1)	Triacylglycerols	-0.339206	6.79468	-0.728063	0.469951	0.950087	-5.88399
CE(22:0)	Cholesterol Esters	-0.334322	-3.11046	-0.727127	0.470519	0.950087	-5.88465
Cer(d16:1/22:0)	Ceramides	0.154526	-1.48862	0.716203	0.477179	0.95905	-5.89224
TG(18:2_32:2)	Triacylglycerols	0.299187	2.96702	0.714857	0.478003	0.95905	-5.89317
SM (OH) C22:1	Sphingolipids	-0.103052	3.34754	-0.71083	0.480474	0.960947	-5.89593
lysoPC a C28:0	Glycerophospholipids	0.209885	-1.12449	0.708229	0.482073	0.961095	-5.89771
TG(18:2_38:6)	Triacylglycerols	-0.237027	0.524285	-0.703023	0.485283	0.963524	-5.90125
lysoPC a C26:0	Glycerophospholipids	0.221649	-1.07115	0.698487	0.48809	0.963524	-5.90431
TG(20:4_34:0)	Triacylglycerols	-0.278434	0.735877	-0.697275	0.488842	0.963524	-5.90513
Cer(d18:0/18:0(OH))	Dihydroceramides	-0.380723	-2.98335	-0.694281	0.490701	0.963524	-5.90714
TG(20:5_34:2)	Triacylglycerols	-0.297001	0.562836	-0.693899	0.490939	0.963524	-5.90739
TG(17:2_38:5)	Triacylglycerols	-0.306334	-3.01946	-0.68968	0.493566	0.965672	-5.9102
Hex2Cer(d18:1/18:0)	Glycosylceramides	-0.103869	-1.79163	-0.680273	0.499452	0.969524	-5.91642
CE(15:1)	Cholesterol Esters	-0.1648	-2.31691	-0.675165	0.502664	0.969524	-5.91976
TG(20:4_33:2)	Triacylglycerols	0.2397	-2.31462	0.667204	0.507692	0.969524	-5.92491
Cer(d18:0/26:1)	Dihydroceramides	0.181544	-6.5393	0.665834	0.50856	0.969524	-5.92579
Anserine	Aminoacids Related	-0.265843	-8.60103	-0.66554	0.508747	0.969524	-5.92598
CE(22:6)	Cholesterol Esters	-0.166834	3.96241	-0.664568	0.509363	0.969524	-5.9266
lysoPC a C26:1	Glycerophospholipids	0.176402	-2.44444	0.661836	0.511098	0.969524	-5.92835
TG(16:1_34:0)	Triacylglycerols	-0.323718	2.44145	-0.660916	0.511683	0.969524	-5.92894
TG(16:1_36:1)	Triacylglycerols	-0.234347	2.43785	-0.660242	0.512111	0.969524	-5.92937
PC aa C42:1	Glycerophospholipids	0.0899989	-2.06443	0.658483	0.513232	0.969524	-5.93049
TG(17:1_34:1)	Triacylglycerols	-0.258289	1.82214	-0.652019	0.517358	0.969524	-5.93457
TG(18:1_32:0)	Triacylglycerols	-0.288057	6.07646	-0.651511	0.517683	0.969524	-5.93489
C16-OH	Acylcarnitines	0.0775335	-6.28674	0.64679	0.520709	0.969524	-5.93785
TG(20:2_32:1)	Triacylglycerols	0.23909	0.0404586	0.643543	0.522796	0.969524	-5.93987
TG(18:2_34:4)	Triacylglycerols	0.259557	0.0844743	0.64181	0.523911	0.969524	-5.94095
TG(18:1_32:2)	Triacylglycerols	0.24398	4.52033	0.638676	0.525932	0.969524	-5.94288
PC aa C40:2	Glycerophospholipids	0.078983	-2.07481	0.638162	0.526264	0.969524	-5.9432
TG(16:0_35:2)	Triacylglycerols	-0.2403	2.25427	-0.631315	0.530694	0.969524	-5.9474
CE(20:4)	Cholesterol Esters	-0.133152	7.64243	-0.628139	0.532755	0.969524	-5.94933
TG(20:4_32:2)	Triacylglycerols	0.244426	-0.462346	0.627377	0.533251	0.969524	-5.94979
TG(20:0_34:1)	Triacylglycerols	0.265595	0.0340361	0.622655	0.536324	0.969524	-5.95264
TG(20:5_34:1)	Triacylglycerols	-0.281038	1.37089	-0.620623	0.53765	0.969524	-5.95386
HexCer(d16:1/22:0)	Glycosylceramides	0.145646	-4.4676	0.620318	0.537849	0.969524	-5.95404
PC ae C42:3	Glycerophospholipids	0.0963493	-0.527002	0.619736	0.53823	0.969524	-5.95439
TG(20:1_34:3)	Triacylglycerols	0.245754	-1.83412	0.619543	0.538356	0.969524	-5.95451
TG(16:1_38:3)	Triacylglycerols	0.19879	-0.289843	0.61895	0.538743	0.969524	-5.95486
TG(18:2_36:5)	Triacylglycerols	-0.278538	1.20868	-0.614706	0.54152	0.969524	-5.95739
ADMA	Aminoacids Related	-0.0650563	-0.887115	-0.613584	0.542256	0.969524	-5.95805
PC ae C42:4	Glycerophospholipids	0.0878236	-0.208465	0.612372	0.543051	0.969524	-5.95877
TG(20:2_34:4)	Triacylglycerols	-0.338724	-4.83548	-0.609956	0.544638	0.969524	-5.9602
TG(18:0_32:1)	Triacylglycerols	0.374401	1.58857	0.607991	0.54593	0.969524	-5.96135
DG(14:0_20:0)	Diacylglycerols	0.0830156	-3.81748	0.605409	0.54763	0.969524	-5.96287
SM C20:2	Sphingolipids	-0.115728	-1.73947	-0.602744	0.549387	0.969524	-5.96442
TG(20:1_30:1)	Triacylglycerols	0.215569	-4.28034	0.600694	0.550741	0.969524	-5.96562
TG(20:3_34:0)	Triacylglycerols	0.234633	-0.153673	0.600669	0.550758	0.969524	-5.96563
Cer(d18:1/26:1)	Ceramides	-0.185939	-5.53495	-0.600293	0.551007	0.969524	-5.96585
HexCer(d18:2/16:0)	Glycosylceramides	-0.11938	-6.57809	-0.594437	0.554885	0.969524	-5.96923
PC ae C32:2	Glycerophospholipids	0.0929903	-0.730342	0.594371	0.554928	0.969524	-5.96927
SM C16:1	Sphingolipids	-0.0743968	3.79922	-0.592266	0.556326	0.969524	-5.97047
PC ae C40:6	Glycerophospholipids	-0.0907351	1.73895	-0.589672	0.558051	0.969524	-5.97196
TG(18:2_36:3)	Triacylglycerols	-0.268069	5.02725	-0.58699	0.559837	0.969524	-5.97348
DG(14:1_18:1)	Diacylglycerols	0.270374	-4.00645	0.58649	0.56017	0.969524	-5.97376
CE(14:0)	Cholesterol Esters	0.145655	3.94996	0.581862	0.563259	0.971699	-5.97638
TG(20:1_32:1)	Triacylglycerols	0.240755	-0.356843	0.579015	0.565164	0.971699	-5.97797
TG(18:0_34:2)	Triacylglycerols	-0.23197	3.10656	-0.576861	0.566607	0.971699	-5.97918
DG(18:0_20:4)	Diacylglycerols	0.223191	-4.79371	0.575386	0.567596	0.971699	-5.98
HexCer(d18:1/24:0)	Glycosylceramides	-0.112338	0.684324	-0.566578	0.573521	0.976383	-5.98486
TG(20:2_34:1)	Triacylglycerols	0.198281	1.36391	0.566332	0.573687	0.976383	-5.985
TG(20:2_34:2)	Triacylglycerols	0.204302	0.643374	0.557406	0.579723	0.976383	-5.98985
DHEAS	Hormones	0.284495	1.01164	0.553907	0.582097	0.976383	-5.99173
PC aa C42:0	Glycerophospholipids	0.0829935	-1.22384	0.551041	0.584046	0.976383	-5.99326
Cer(d16:1/24:0)	Ceramides	0.136209	-2.2995	0.546864	0.586891	0.976383	-5.99548
C14:2-OH	Acylcarnitines	0.0723568	-5.06282	0.544289	0.588648	0.976383	-5.99684
Hex2Cer(d18:1/26:1)	Glycosylceramides	-0.274196	-5.59498	-0.543155	0.589423	0.976383	-5.99744
TG(17:1_32:1)	Triacylglycerols	0.312457	-0.264125	0.543067	0.589483	0.976383	-5.99748
TG(22:2_32:4)	Triacylglycerols	0.214845	-5.77473	0.540785	0.591043	0.976383	-5.99868
C3-DC (C4-OH)	Acylcarnitines	-0.169841	-4.20948	-0.538346	0.592713	0.976383	-5.99995
DG(14:0_18:2)	Diacylglycerols	0.0840936	-1.33067	0.533737	0.595875	0.976383	-6.00234
Cer(d18:0/20:0)	Dihydroceramides	0.116889	-4.4656	0.53265	0.596621	0.976383	-6.0029
HexCer(d18:2/23:0)	Glycosylceramides	0.0945878	-1.47782	0.529711	0.598643	0.976383	-6.00441
TG(20:4_34:3)	Triacylglycerols	0.184306	0.140916	0.526769	0.60067	0.976383	-6.00592
TG(20:2_34:3)	Triacylglycerols	0.166139	-1.21931	0.525273	0.601702	0.976383	-6.00668
Ile	Aminoacids	0.079716	5.97792	0.523967	0.602603	0.976383	-6.00734
TG(20:5_36:2)	Triacylglycerols	-0.204828	0.449457	-0.520508	0.604994	0.976383	-6.00909
C0	Acylcarnitines	0.0896443	4.9417	0.519287	0.605838	0.976383	-6.00971
TG(16:1_36:2)	Triacylglycerols	-0.186352	4.89577	-0.512051	0.610857	0.976383	-6.01332
TG(20:1_34:0)	Triacylglycerols	0.178937	-1.93142	0.508896	0.613051	0.976383	-6.01488
PC aa C36:1	Glycerophospholipids	-0.0677058	5.47686	-0.507844	0.613783	0.976383	-6.0154
TG(18:1_36:2)	Triacylglycerols	-0.190015	6.92695	-0.50603	0.615046	0.976383	-6.01629
TG(18:0_32:0)	Triacylglycerols	0.332096	1.49464	0.505998	0.615069	0.976383	-6.0163
PC ae C34:1	Glycerophospholipids	-0.0681701	3.32387	-0.505798	0.615209	0.976383	-6.0164
ProBetaine	Aminoacids Related	0.371996	1.25289	0.505335	0.615531	0.976383	-6.01663
PC ae C42:5	Glycerophospholipids	0.0621315	0.839628	0.502802	0.617298	0.976383	-6.01786
lysoPC a C24:0	Glycerophospholipids	0.139571	-1.82596	0.501279	0.618362	0.976383	-6.0186
TG(20:4_34:1)	Triacylglycerols	-0.198477	3.51516	-0.500357	0.619006	0.976383	-6.01905
Creatinine	Aminoacids Related	-0.0544083	6.00508	-0.500332	0.619024	0.976383	-6.01906
PC aa C40:1	Glycerophospholipids	0.048643	-0.926872	0.498184	0.620526	0.976383	-6.0201
TG(16:0_36:5)	Triacylglycerols	-0.180852	2.65766	-0.497262	0.621171	0.976383	-6.02055
PC aa C38:5	Glycerophospholipids	-0.0802514	5.37472	-0.495643	0.622306	0.976383	-6.02133
Cer(d18:2/18:0)	Ceramides	0.113068	-3.61688	0.493367	0.623901	0.976383	-6.02242
TG(18:3_34:3)	Triacylglycerols	0.17963	0.523843	0.492401	0.624579	0.976383	-6.02288
PC aa C36:5	Glycerophospholipids	-0.155158	4.0463	-0.481363	0.632346	0.976383	-6.02808
PC ae C36:2	Glycerophospholipids	0.0669412	3.62329	0.481307	0.632386	0.976383	-6.02811
TG(20:3_32:1)	Triacylglycerols	0.198945	0.553175	0.48062	0.632871	0.976383	-6.02843
Taurine	Aminoacids Related	0.133853	6.45211	0.478421	0.634424	0.976383	-6.02945
CE(16:1)	Cholesterol Esters	-0.15813	5.80659	-0.476846	0.635537	0.976383	-6.03018
TG(16:1_32:0)	Triacylglycerols	-0.307563	2.56464	-0.474201	0.637409	0.976383	-6.0314
TG(16:0_34:0)	Triacylglycerols	-0.214492	4.03806	-0.470674	0.639909	0.976383	-6.03301
PC aa C42:4	Glycerophospholipids	0.0630891	-2.55475	0.467661	0.642048	0.976383	-6.03438
CE(18:0)	Cholesterol Esters	-0.0784706	3.78736	-0.462017	0.646062	0.976383	-6.03693
TG(20:5_36:3)	Triacylglycerols	-0.174957	-0.00429164	-0.461579	0.646374	0.976383	-6.03712
TG(20:1_34:2)	Triacylglycerols	0.15102	0.600397	0.459378	0.647942	0.976383	-6.0381
TG(16:0_33:2)	Triacylglycerols	0.197309	0.822646	0.458099	0.648855	0.976383	-6.03867
Cer(d18:2/22:0)	Ceramides	-0.0880577	-1.84693	-0.455241	0.650896	0.976383	-6.03994
TG(14:0_39:3)	Triacylglycerols	-0.191432	-5.6583	-0.454349	0.651532	0.976383	-6.04033
t4-OH-Pro	Aminoacids Related	0.122876	2.88232	0.454161	0.651667	0.976383	-6.04041
PC aa C40:4	Glycerophospholipids	0.0710277	1.33398	0.451793	0.653361	0.976383	-6.04145
TG(18:3_38:5)	Triacylglycerols	0.148154	-1.5202	0.448463	0.655745	0.976383	-6.04291
Hex3Cer(d18:1/26:1)	Glycosylceramides	-0.123955	-4.20915	-0.446881	0.656879	0.976383	-6.04359
TG(16:0_38:5)	Triacylglycerols	-0.172994	2.3978	-0.444481	0.658602	0.976383	-6.04463
PC ae C32:1	Glycerophospholipids	0.0614182	1.32346	0.444318	0.658719	0.976383	-6.0447
TG(18:1_36:6)	Triacylglycerols	0.138648	-0.403598	0.44377	0.659112	0.976383	-6.04494
PC aa C32:1	Glycerophospholipids	-0.138056	3.95204	-0.441984	0.660395	0.976383	-6.0457
DG(21:0_22:6)	Diacylglycerols	-0.421893	-5.50506	-0.439885	0.661905	0.976383	-6.0466
C9	Acylcarnitines	-0.0516412	-4.11606	-0.438958	0.662572	0.976383	-6.047
DG(16:0_16:0)	Diacylglycerols	-0.0458966	2.60521	-0.435792	0.664853	0.976383	-6.04834
PC aa C38:3	Glycerophospholipids	-0.0686691	5.3927	-0.435767	0.664871	0.976383	-6.04835
DG(16:0_20:4)	Diacylglycerols	0.138945	-3.81254	0.431914	0.66765	0.978185	-6.04997
HexCer(d18:1/14:0)	Glycosylceramides	-0.1246	-5.2785	-0.429205	0.669608	0.978777	-6.0511
TG(18:0_36:3)	Triacylglycerols	-0.148916	3.84444	-0.426772	0.671367	0.979077	-6.05211
alpha-AAA	Aminoacids Related	0.089216	-0.563547	0.420858	0.675652	0.98305	-6.05454
TG(16:0_32:2)	Triacylglycerols	0.190976	3.55836	0.417039	0.678425	0.984002	-6.05609
PC ae C36:4	Glycerophospholipids	0.0587198	3.85207	0.415656	0.67943	0.984002	-6.05665
TG(22:5_34:2)	Triacylglycerols	-0.135342	1.56863	-0.412804	0.681505	0.984743	-6.0578
PC aa C36:2	Glycerophospholipids	0.0570803	7.66047	0.410209	0.683395	0.985214	-6.05883
TG(18:2_36:2)	Triacylglycerols	-0.15674	5.6878	-0.398454	0.691982	0.993696	-6.06345
TG(18:1_34:4)	Triacylglycerols	0.140257	1.51749	0.397839	0.692433	0.993696	-6.06368
PC ae C38:4	Glycerophospholipids	0.0474141	3.45255	0.385182	0.701727	0.994024	-6.06849
TG(16:1_36:3)	Triacylglycerols	-0.148423	4.59067	-0.385169	0.701736	0.994024	-6.0685
DG(18:1_20:2)	Diacylglycerols	0.390744	-4.15762	0.383691	0.702825	0.994024	-6.06905
SM C26:0	Sphingolipids	-0.0595186	-3.34024	-0.383595	0.702896	0.994024	-6.06908
TG(17:1_36:3)	Triacylglycerols	-0.127507	0.839229	-0.382177	0.70394	0.994024	-6.06961
TG(20:3_34:2)	Triacylglycerols	0.141466	1.59734	0.380037	0.705518	0.994024	-6.0704
TG(18:2_35:1)	Triacylglycerols	0.118566	1.76572	0.374688	0.709468	0.994024	-6.07236
TG(18:1_36:0)	Triacylglycerols	0.124513	1.77191	0.373408	0.710414	0.994024	-6.07283
Gly	Aminoacids	0.0516898	8.02568	0.373188	0.710577	0.994024	-6.07291
TG(20:1_26:1)	Triacylglycerols	0.0729473	-5.29008	0.372727	0.710918	0.994024	-6.07307
TG(18:2_31:0)	Triacylglycerols	0.0863715	-0.726047	0.372415	0.711149	0.994024	-6.07319
TG(17:2_38:7)	Triacylglycerols	0.196565	-4.95041	0.365253	0.716455	0.994024	-6.07575
PC ae C40:5	Glycerophospholipids	0.0455103	1.47769	0.363866	0.717483	0.994024	-6.07624
TG(18:1_36:3)	Triacylglycerols	-0.143603	6.57945	-0.362887	0.71821	0.994024	-6.07659
Cys	Aminoacids	-0.0464575	6.11203	-0.361523	0.719223	0.994024	-6.07707
Gln	Aminoacids	-0.0277717	9.22219	-0.361002	0.71961	0.994024	-6.07725
PC aa C38:0	Glycerophospholipids	-0.0600751	1.0414	-0.360374	0.720076	0.994024	-6.07747
TG(22:5_34:3)	Triacylglycerols	-0.106644	-1.0532	-0.356519	0.722944	0.994024	-6.07881
Hex3Cer(d18:1/24:1)	Glycosylceramides	-0.0713706	-0.573592	-0.354542	0.724415	0.994024	-6.07949
HexCer(d18:1/23:0)	Glycosylceramides	-0.0562165	0.680859	-0.354156	0.724702	0.994024	-6.07963
TG(20:4_36:4)	Triacylglycerols	0.12814	0.640625	0.352309	0.726078	0.994024	-6.08026
Nitro-Tyr	Aminoacids Related	-0.0170214	-2.95715	-0.348232	0.72912	0.994024	-6.08165
TG(18:1_34:3)	Triacylglycerols	-0.125498	5.00234	-0.34558	0.7311	0.994024	-6.08254
C5:1-DC	Acylcarnitines	0.0797778	-6.48561	0.343434	0.732703	0.994024	-6.08326
TG(17:0_34:1)	Triacylglycerols	-0.119291	1.66473	-0.342792	0.733183	0.994024	-6.08347
TG(17:0_34:2)	Triacylglycerols	-0.117218	0.840332	-0.340269	0.735071	0.994024	-6.08431
TG(17:1_38:5)	Triacylglycerols	0.0922068	-6.6701	0.331158	0.741901	0.994024	-6.08728
TG(18:0_36:4)	Triacylglycerols	-0.122188	2.32282	-0.326472	0.745422	0.994024	-6.08878
Hex2Cer(d18:1/26:0)	Glycosylceramides	0.153572	-7.7437	0.324939	0.746575	0.994024	-6.08926
C12-DC	Acylcarnitines	-0.0221203	-2.04012	-0.324737	0.746727	0.994024	-6.08932
TG(18:2_36:1)	Triacylglycerols	-0.115917	4.00894	-0.324213	0.747121	0.994024	-6.08949
PC ae C38:6	Glycerophospholipids	-0.0564192	2.48599	-0.323503	0.747656	0.994024	-6.08971
TG(20:4_36:2)	Triacylglycerols	-0.0996902	2.82432	-0.321601	0.749088	0.994024	-6.09031
DG(18:1_20:4)	Diacylglycerols	0.0826481	-2.61587	0.320181	0.750157	0.994024	-6.09075
TG(18:2_33:2)	Triacylglycerols	0.114216	0.551247	0.319207	0.750891	0.994024	-6.09105
Spermine	Biogenic Amines	-0.353173	-6.96119	-0.316114	0.753224	0.994024	-6.09201
TG(16:1_33:1)	Triacylglycerols	0.13925	0.189887	0.315754	0.753496	0.994024	-6.09212
PC ae C36:1	Glycerophospholipids	-0.04583	2.89597	-0.313918	0.754882	0.994024	-6.09268
TG(20:4_32:1)	Triacylglycerols	0.146307	1.32039	0.312704	0.755798	0.994024	-6.09305
PC ae C40:3	Glycerophospholipids	0.034076	0.247827	0.309336	0.758344	0.994024	-6.09407
Asp	Aminoacids	-0.101502	2.18625	-0.307403	0.759806	0.994024	-6.09465
TG(18:1_36:1)	Triacylglycerols	-0.109376	5.00229	-0.304502	0.762002	0.994024	-6.09551
TG(18:1_33:2)	Triacylglycerols	0.0996642	1.75258	0.303462	0.76279	0.994024	-6.09582
Cer(d18:1/18:0(OH))	Ceramides	0.295567	-3.93299	0.30122	0.764489	0.994024	-6.09648
HCys	Aminoacids Related	0.0491401	2.83614	0.300841	0.764776	0.994024	-6.09659
PC aa C40:3	Glycerophospholipids	-0.0380137	-1.178	-0.300228	0.765241	0.994024	-6.09677
Hex2Cer(d18:1/22:0)	Glycosylceramides	0.0586269	-1.66106	0.292003	0.771485	0.996491	-6.09913
TG(18:1_36:4)	Triacylglycerols	-0.117304	4.90223	-0.29082	0.772385	0.996491	-6.09947
TG(20:3_36:3)	Triacylglycerols	0.088707	0.655376	0.290141	0.772901	0.996491	-6.09966
TG(17:1_38:6)	Triacylglycerols	-0.0926329	-6.27492	-0.289398	0.773467	0.996491	-6.09987
TG(20:4_34:2)	Triacylglycerols	-0.113644	2.86114	-0.284771	0.776989	0.998359	-6.10116
Cer(d18:0/24:1)	Dihydroceramides	-0.0596543	-2.03744	-0.282086	0.779035	0.998359	-6.1019
CE(18:3)	Cholesterol Esters	-0.0752074	5.68809	-0.279778	0.780796	0.998359	-6.10253
PC aa C40:5	Glycerophospholipids	-0.0454654	2.60119	-0.274869	0.784543	0.998359	-6.10385
TG(18:1_31:0)	Triacylglycerols	0.15549	1.54565	0.270313	0.788026	0.998359	-6.10506
Dopamine	Biogenic Amines	-0.0134355	-3.39757	-0.267517	0.790165	0.998359	-6.10579
PC ae C36:5	Glycerophospholipids	-0.0451649	3.20895	-0.26586	0.791434	0.998359	-6.10622
CE(20:0)	Cholesterol Esters	-0.0926482	1.5291	-0.26248	0.794024	0.998359	-6.10709
TG(20:2_32:0)	Triacylglycerols	0.150233	-0.576271	0.259712	0.796146	0.998359	-6.10779
PC aa C32:0	Glycerophospholipids	-0.0399776	3.82763	-0.252865	0.801403	0.998359	-6.1095
TG(18:0_38:7)	Triacylglycerols	0.0808163	-2.9908	0.249646	0.803878	0.998359	-6.11028
C6:1	Acylcarnitines	0.194509	-7.46438	0.24808	0.805082	0.998359	-6.11066
TG(16:1_38:5)	Triacylglycerols	-0.0891713	0.0652032	-0.2479	0.805221	0.998359	-6.1107
PC aa C34:2	Glycerophospholipids	0.0305983	8.51777	0.247539	0.805499	0.998359	-6.11079
1-Met-His	Aminoacids Related	-0.0447954	1.8472	-0.246249	0.806491	0.998359	-6.1111
TG(18:3_34:1)	Triacylglycerols	-0.0913805	4.14892	-0.245976	0.806702	0.998359	-6.11117
Cer(d18:1/18:1)	Ceramides	0.0450479	-5.41741	0.24332	0.808748	0.998359	-6.1118
TG(17:0_36:4)	Triacylglycerols	-0.0811209	-0.0235272	-0.236071	0.814337	0.998359	-6.11349
TG(18:0_36:1)	Triacylglycerols	0.0964364	1.05522	0.230578	0.818578	0.998359	-6.11473
TG(18:2_34:3)	Triacylglycerols	-0.0931459	3.70194	-0.229751	0.819217	0.998359	-6.11492
Spermidine	Biogenic Amines	-0.0489678	-1.85422	-0.228456	0.820218	0.998359	-6.11521
C4:1	Acylcarnitines	0.13202	-8.93724	0.221728	0.825423	0.998359	-6.11668
TG(16:1_32:2)	Triacylglycerols	0.0868381	1.41056	0.219863	0.826868	0.998359	-6.11708
TG(18:3_32:0)	Triacylglycerols	0.0945547	1.66984	0.213006	0.832183	0.998359	-6.11852
TG(18:0_36:5)	Triacylglycerols	-0.0685129	-0.617316	-0.212787	0.832354	0.998359	-6.11857
TG(16:0_35:3)	Triacylglycerols	-0.0892695	0.735842	-0.212699	0.832422	0.998359	-6.11859
Leu	Aminoacids	-0.0296079	6.84346	-0.211232	0.83356	0.998359	-6.11889
TG(18:0_36:2)	Triacylglycerols	-0.0760138	3.75842	-0.211189	0.833593	0.998359	-6.1189
Lys	Aminoacids	-0.0290205	7.36914	-0.210352	0.834243	0.998359	-6.11907
TG(18:1_32:1)	Triacylglycerols	-0.0816939	6.51475	-0.209505	0.8349	0.998359	-6.11924
TG(18:3_36:2)	Triacylglycerols	0.0736655	2.72006	0.203511	0.839557	0.998359	-6.12045
TG(16:1_34:3)	Triacylglycerols	-0.0813882	2.21492	-0.199224	0.84289	0.998359	-6.12129
TG(18:1_33:1)	Triacylglycerols	-0.0689794	3.46936	-0.199025	0.843046	0.998359	-6.12133
Cer(d18:0/26:1(OH))	Dihydroceramides	-0.053128	-4.44468	-0.198544	0.84342	0.998359	-6.12142
Hex2Cer(d18:1/24:0)	Glycosylceramides	-0.0338903	-1.9165	-0.197708	0.844071	0.998359	-6.12158
DG(22:1_22:2)	Diacylglycerols	-0.0679562	-6.6635	-0.197514	0.844221	0.998359	-6.12162
Tyr	Aminoacids	-0.0347539	5.92727	-0.195408	0.845861	0.998359	-6.12202
TG(16:1_36:5)	Triacylglycerols	0.0719592	0.0618519	0.193339	0.847472	0.998359	-6.12241
TG(18:2_32:1)	Triacylglycerols	-0.0710277	5.10533	-0.18966	0.850339	0.998359	-6.1231
TG(20:1_34:1)	Triacylglycerols	-0.0620579	1.29734	-0.185084	0.853908	0.998359	-6.12393
TG(16:0_38:3)	Triacylglycerols	0.065223	2.01182	0.184252	0.854556	0.998359	-6.12408
TG(18:3_34:0)	Triacylglycerols	-0.0657889	1.16972	-0.181593	0.856632	0.998359	-6.12455
TG(16:0_32:1)	Triacylglycerols	0.0948643	4.81713	0.180317	0.857629	0.998359	-6.12478
TG(18:1_38:7)	Triacylglycerols	0.0529388	-0.302694	0.179586	0.858199	0.998359	-6.12491
PC ae C38:5	Glycerophospholipids	0.0240025	3.90381	0.178897	0.858738	0.998359	-6.12503
Cer(d18:1/14:0)	Ceramides	-0.0325658	-3.69092	-0.176718	0.86044	0.998359	-6.1254
Val	Aminoacids	0.0182494	7.52459	0.175986	0.861011	0.998359	-6.12553
SM (OH) C22:2	Sphingolipids	0.0267978	3.04658	0.17579	0.861164	0.998359	-6.12556
Arg	Aminoacids	0.0295701	6.26871	0.174584	0.862107	0.998359	-6.12577
TG(17:1_34:2)	Triacylglycerols	-0.0603359	1.08772	-0.172419	0.8638	0.998359	-6.12613
TG(22:5_32:1)	Triacylglycerols	0.0622987	-0.0832349	0.167887	0.867345	0.998359	-6.12688
TG(18:2_35:3)	Triacylglycerols	0.0632364	-0.725792	0.162534	0.871537	0.998359	-6.12774
AbsAcid	Hormones	-0.0509691	-7.61065	-0.162094	0.871881	0.998359	-6.12781
TG(16:0_38:2)	Triacylglycerols	0.0526692	1.40315	0.158242	0.8749	0.998359	-6.12841
Cystine	Aminoacids Related	-0.0261073	6.01109	-0.156886	0.875963	0.998359	-6.12862
TG(20:5_34:0)	Triacylglycerols	-0.0805913	-1.39652	-0.156724	0.876089	0.998359	-6.12865
Orn	Aminoacids Related	0.0277833	6.20921	0.154305	0.877987	0.998359	-6.12901
TG(18:2_36:0)	Triacylglycerols	-0.0504062	0.892055	-0.152647	0.879288	0.998359	-6.12926
Hex2Cer(d18:1/14:0)	Glycosylceramides	0.0296923	-1.44098	0.151788	0.879961	0.998359	-6.12939
TG(18:2_35:2)	Triacylglycerols	0.0534829	1.22758	0.148748	0.882347	0.998359	-6.12983
CE(20:3)	Cholesterol Esters	-0.0352896	4.53738	-0.14826	0.88273	0.998359	-6.1299
TG(16:1_32:1)	Triacylglycerols	0.0763172	3.22197	0.147448	0.883368	0.998359	-6.13002
PC ae C34:0	Glycerophospholipids	-0.0244023	0.431127	-0.145505	0.884894	0.998359	-6.1303
C4	Acylcarnitines	0.0245534	-1.93688	0.145482	0.884912	0.998359	-6.1303
TG(18:1_35:2)	Triacylglycerols	-0.0456776	2.44921	-0.139948	0.88926	0.998359	-6.13107
Hex3Cer(d18:1_20:0)	Glycosylceramides	0.0299582	-5.67398	0.134702	0.893386	0.998359	-6.13177
DG(18:1_22:6)	Diacylglycerols	-0.0367984	-2.5324	-0.134192	0.893786	0.998359	-6.13184
TG(20:1_32:2)	Triacylglycerols	-0.0434405	-2.84268	-0.133008	0.894718	0.998359	-6.13199
TG(17:2_38:6)	Triacylglycerols	0.0854744	-2.32865	0.130924	0.896358	0.998359	-6.13226
TG(16:0_33:1)	Triacylglycerols	0.0632757	1.88276	0.128338	0.898394	0.998359	-6.13258
TG(18:1_36:5)	Triacylglycerols	0.0460407	2.51879	0.126404	0.899916	0.998359	-6.13282
PC aa C36:0	Glycerophospholipids	0.0317189	0.0179015	0.122506	0.902987	0.998359	-6.1333
DG(18:2_18:3)	Diacylglycerols	0.0615075	-2.32095	0.118562	0.906095	0.998359	-6.13376
TG(16:0_32:0)	Triacylglycerols	-0.0761027	3.87152	-0.118242	0.906347	0.998359	-6.13379
Glu	Aminoacids	-0.0314723	5.48299	-0.114918	0.908967	0.998359	-6.13417
TG(17:2_36:2)	Triacylglycerols	-0.0380615	-1.72663	-0.109213	0.913468	0.998359	-6.13479
Hex3Cer(d18:1/16:0)	Glycosylceramides	0.0168018	0.750375	0.108297	0.914191	0.998359	-6.13489
DG(16:1_18:0)	Diacylglycerols	0.0215575	-3.80638	0.103853	0.917699	0.998359	-6.13535
C18:2	Acylcarnitines	-0.0420775	-4.65495	-0.101925	0.919221	0.998359	-6.13554
PheAlaBetaine	Aminoacids Related	-0.036222	-8.03135	-0.0994973	0.921139	0.998359	-6.13578
DG(18:1_18:4)	Diacylglycerols	0.0599203	-3.80144	0.0976065	0.922633	0.998359	-6.13596
TG(18:3_36:3)	Triacylglycerols	0.0398013	2.45254	0.0968927	0.923197	0.998359	-6.13603
Cer(d18:2/24:1)	Ceramides	0.0178116	-2.03258	0.0968081	0.923264	0.998359	-6.13604
TG(18:0_34:3)	Triacylglycerols	-0.0339652	0.959097	-0.0941144	0.925392	0.998359	-6.13629
CE(17:1)	Cholesterol Esters	-0.0255699	1.77769	-0.0936686	0.925745	0.998359	-6.13633
TG(18:2_33:0)	Triacylglycerols	0.0330067	0.606009	0.0925604	0.926621	0.998359	-6.13643
TG(22:0_32:4)	Triacylglycerols	0.0494012	-6.15986	0.0925589	0.926622	0.998359	-6.13643
TG(18:1_35:3)	Triacylglycerols	-0.0285621	0.702496	-0.0901423	0.928532	0.998359	-6.13664
TG(20:3_34:1)	Triacylglycerols	0.0330293	2.42268	0.0877905	0.930392	0.998359	-6.13685
Cer(d18:2/14:0)	Ceramides	-0.0459978	-8.18424	-0.0874539	0.930658	0.998359	-6.13688
TG(18:3_36:1)	Triacylglycerols	0.0298843	0.829147	0.086823	0.931157	0.998359	-6.13693
C10:2	Acylcarnitines	-0.00919136	-2.20649	-0.0865785	0.93135	0.998359	-6.13695
HexCer(d18:2/22:0)	Glycosylceramides	-0.0164624	-0.756796	-0.0813164	0.935513	0.998359	-6.13738
TG(16:1_38:4)	Triacylglycerols	-0.0251985	-0.130746	-0.0739939	0.941309	0.998359	-6.13793
TG(18:3_36:4)	Triacylglycerols	-0.0312594	0.838038	-0.0722922	0.942656	0.998359	-6.13806
HexCer(d16:1/24:0)	Glycosylceramides	0.0177887	-4.62799	0.0666463	0.947128	0.998359	-6.13844
TG(16:1_36:4)	Triacylglycerols	0.0241178	2.72246	0.0609849	0.951613	0.998359	-6.13879
C5-M-DC	Acylcarnitines	0.0141686	-6.41246	0.060194	0.95224	0.998359	-6.13884
TG(16:0_34:4)	Triacylglycerols	-0.0250875	1.11913	-0.0581123	0.95389	0.998359	-6.13896
PC ae C38:0	Glycerophospholipids	0.0103393	0.526323	0.0570783	0.954709	0.998359	-6.13901
DG(18:2_20:4)	Diacylglycerols	0.0267225	-3.06794	0.056327	0.955305	0.998359	-6.13905
HexCer(d18:1/18:1)	Glycosylceramides	-0.017214	-3.7343	-0.0562332	0.955379	0.998359	-6.13906
TG(20:3_32:0)	Triacylglycerols	0.0258493	0.412794	0.0555897	0.955889	0.998359	-6.1391
TG(16:0_35:1)	Triacylglycerols	0.0235461	1.51294	0.0544184	0.956817	0.998359	-6.13916
HexCer(d18:2/24:0)	Glycosylceramides	0.00961336	-0.145364	0.0540769	0.957088	0.998359	-6.13918
TG(16:0_37:3)	Triacylglycerols	0.0183457	-0.945375	0.0498394	0.960448	0.998359	-6.13939
DG(18:1_20:3)	Diacylglycerols	0.0349281	-4.73024	0.0492088	0.960948	0.998359	-6.13942
Cer(d18:0/24:0)	Dihydroceramides	-0.0106417	-1.76918	-0.0480998	0.961827	0.998359	-6.13947
HArg	Aminoacids Related	0.0117399	1.84384	0.0454538	0.963926	0.998359	-6.13959
Hex3Cer(d18:1/18:0)	Glycosylceramides	-0.00965093	-2.80455	-0.0448769	0.964383	0.998359	-6.13962
PC aa C36:4	Glycerophospholipids	0.00726241	7.4009	0.0429647	0.9659	0.998359	-6.1397
TG(18:3_34:2)	Triacylglycerols	-0.0160335	3.16601	-0.0424307	0.966323	0.998359	-6.13972
TG(17:0_36:3)	Triacylglycerols	-0.0120109	1.55407	-0.0367564	0.970825	0.998359	-6.13994
TG(16:0_36:6)	Triacylglycerols	-0.0145266	-0.389499	-0.0366552	0.970905	0.998359	-6.13995
TG(17:2_36:3)	Triacylglycerols	0.0125935	-1.78249	0.0342994	0.972774	0.998359	-6.14003
Cer(d18:2/16:0)	Ceramides	-0.00449467	-2.92116	-0.0338146	0.973159	0.998359	-6.14004
c4-OH-Pro	Aminoacids Related	0.00207722	-3.937	0.0334612	0.973439	0.998359	-6.14005
Cer(d18:1/23:0)	Ceramides	-0.00481121	-0.120022	-0.0331355	0.973698	0.998359	-6.14006
TG(18:2_33:1)	Triacylglycerols	-0.0111471	2.11955	-0.0327661	0.973991	0.998359	-6.14008
TG(22:4_32:2)	Triacylglycerols	-0.0237351	-4.18101	-0.0314951	0.974999	0.998359	-6.14012
C7-DC	Acylcarnitines	0.0236407	-5.35807	0.0309495	0.975432	0.998359	-6.14013
TG(16:0_38:4)	Triacylglycerols	-0.0110671	2.3154	-0.0296666	0.97645	0.998359	-6.14017
TG(20:4_36:3)	Triacylglycerols	0.00904145	2.11153	0.0284578	0.97741	0.998359	-6.14021
HexCer(d18:1/18:0)	Glycosylceramides	0.0059911	-2.22554	0.0275152	0.978158	0.998359	-6.14023
CE(22:1)	Cholesterol Esters	0.0113425	-2.807	0.0201378	0.984013	0.998359	-6.1404
TG(22:5_32:0)	Triacylglycerols	-0.00928806	-0.416104	-0.0198224	0.984263	0.998359	-6.14041
TG(22:4_32:0)	Triacylglycerols	0.0185844	-2.66205	0.019774	0.984302	0.998359	-6.14041
PC aa C38:1	Glycerophospholipids	0.0106963	-1.88083	0.0182877	0.985482	0.998359	-6.14044
TG(20:4_32:0)	Triacylglycerols	0.00874576	1.10704	0.016899	0.986584	0.998359	-6.14046
CE(17:0)	Cholesterol Esters	0.00377635	2.12503	0.0155139	0.987684	0.998359	-6.14048
Cer(d18:2/24:0)	Ceramides	-0.00289116	-0.766963	-0.0135891	0.989212	0.998359	-6.14051
TG(18:2_38:4)	Triacylglycerols	-0.00478701	1.13372	-0.0134773	0.9893	0.998359	-6.14051
CE(15:0)	Cholesterol Esters	-0.00255389	2.56864	-0.0116917	0.990718	0.998359	-6.14053
TG(17:1_36:4)	Triacylglycerols	0.00397386	-0.743912	0.0115123	0.99086	0.998359	-6.14053
SM (OH) C14:1	Sphingolipids	0.00189859	2.47111	0.0110594	0.99122	0.998359	-6.14054
TG(22:4_34:2)	Triacylglycerols	-0.00416645	-0.25622	-0.0109332	0.99132	0.998359	-6.14054
TG(18:1_33:0)	Triacylglycerols	0.00397282	1.86267	0.00945388	0.992494	0.998359	-6.14056
Putrescine	Biogenic Amines	-0.00126952	-2.87056	-0.00574005	0.995443	0.998359	-6.14058
TG(17:1_34:3)	Triacylglycerols	0.0021249	-0.176816	0.00565799	0.995508	0.998359	-6.14058
Serotonin	Biogenic Amines	-0.001833	-1.74471	-0.00302158	0.997601	0.998359	-6.14059
DG(17:0_18:1)	Diacylglycerols	0.000595577	-1.13414	0.00206654	0.998359	0.998359	-6.1406
