# Supplementary material for: Multiomics-empowered Deep Phenotyping of Ulcerative Colitis Identifies Biomarker Signatures Reporting Functional Remission States
Source: J Crohns Colitis. 2023 Mar 24;17(9):1514–27. doi: 10.1093/ecco-jcc/jjad052 (PMC10588787; doi:10.1093/ecco-jcc/jjad052)
Supplement: jjad052_suppl_Supplementary_Table_S3 [file jjad052_suppl_supplementary_table_s3.xlsx]

## Sheet: Tabelle1
SYMBOL	UNIPROT	GENENAME	Classification	Disease_vs_Normal					Healed_vs_Normal					Diesease_vs_Healed
				log2FoldChange	lfcSE	stat	pvalue	padj	log2FoldChange	lfcSE	stat	pvalue	padj	log2FoldChange	lfcSE	stat	pvalue	padj
LTF	P02788	lactotransferrin	Neutrophil activation	2.26333	1.08909	2.07818	0.0376925	0.157692	2.04712	1.95072	1.04941	0.293987	0.512418	0.216209	1.6184	0.133595	0.893723	0.941303
ELANE	P08246	elastase, neutrophil expressed		0.00698449	4.29784	0.00162512	0.998703		-0.838573	6.95036	-0.120652	0.903967		0	5.46238	0	1
PRTN3	P24158	proteinase 3
LYZ	B2R4C5	lysozyme		2.16422	0.426718	5.07178	3.94105e-07	2.00068e-05	0.884239	0.686235	1.28854	0.197559	0.400764	1.27998	0.53743	2.38167	0.0172342	0.0593417
IFI16	Q16666	interferon gamma inducible protein 16		2.40937	0.518268	4.6489	3.33714e-06	0.000122833	5.95598	0.853987	6.97432	3.07344e-12	4.72029e-10	-3.54661	0.678744	-5.22526	1.73913e-07	3.83285e-06
TNC	B4E1W8	tenascin C	Macrophage activation	3.0316	0.816277	3.71394	0.000204058	0.00358119	3.17441	1.33842	2.37175	0.0177039	0.0715728	-0.142804	1.06069	-0.134632	0.892902	0.941026
AIF1	I3WTX1	allograft inflammatory factor 1		2.56171	1.07659	2.37945	0.0173383	0.0957976	1.13655	1.58274	0.718092	0.472701	0.682481	1.42516	1.16018	1.22839	0.2193	0.4049
CSRP2	A0A024RBB5	cysteine and glycine rich protein 2		1.02075	0.659627	1.54746	0.121752	0.325122	0.369549	1.04017	0.355278	0.722381	0.858558	0.651199	0.804264	0.809684	0.418122	0.615544
CD40	A0A0S2Z3C7	CD40 molecule	B lymphocyte activation	3.42778	0.701973	4.88307	1.04449e-06	4.59334e-05	-3.29469	1.32769	-2.48151	0.0130827	0.0565662	6.72247	1.12695	5.96521	2.44322e-09	9.92364e-08
CD79A	P11912	CD79a molecule		2.08653	0.990546	2.10644	0.0351662	0.150835	-0.290352	1.51395	-0.191784	0.847911	0.931804	2.37688	1.14493	2.076	0.0378939	0.111029
BTK	Q06187	Bruton tyrosine kinase		2.79322	1.31695	2.12097	0.0339239	0.147684	1.94106	2.03827	0.952307	0.340941	0.56342	0.852169	1.55569	0.547776	0.583846	0.737915
LSP1	P33241	lymphocyte specific protein 1	T lymphocyte activation	2.4645	0.911921	2.70254	0.00688121	0.0500854	1.93999	1.43315	1.35366	0.175845	0.370698	0.524511	1.10558	0.474421	0.6352	0.772044
PTPRC	M9MML4	protein tyrosine phosphatase receptor type C		2.50024	0.60513	4.13173	3.60037e-05	0.000857738	2.61295	0.976924	2.67467	0.00748019	0.0367137	-0.112717	0.766941	-0.14697	0.883156	0.934696
FGL2	A4D1B8	fibrinogen like 2		0.553953	0.591994	0.93574	0.349407	0.590397	0.271881	0.956619	0.28421	0.776249	0.893165	0.282072	0.751441	0.375375	0.707382	0.822332
REG4	A0A024R0M1	regenerating family member 4	Epithelial activation	3.67589	0.493368	7.45061	9.29083e-14	2.19612e-11	2.8024	0.791268	3.54166	0.000397615	0.00356813	0.87349	0.618622	1.41199	0.157952	0.32242
PLA2G2A	A0A024RA96	phospholipase A2 group IIA		1.79619	0.542274	3.31233	0.000925216	0.0116437	-0.625407	0.869285	-0.71945	0.471864	0.681803	2.4216	0.679408	3.56427	0.000364864	0.0024643
SERPINB5	A0A024R2B6	serpin family B member 5		4.05362	0.724991	5.59128	2.25408e-08	1.67979e-06	5.41317	1.21954	4.43869	9.05089e-06	0.000155713	-1.35955	0.980651	-1.38638	0.165632	0.333846
GREM1	B3KTR9	gremlin 1, DAN family BMP antagonist		1.52925	0.358034	4.27124	1.94386e-05	0.000529851	0.681574	0.593108	1.14916	0.250491	0.464618	0.847677	0.472851	1.79269	0.0730221	0.183039
MUC12	Q9UKN1	mucin 12, cell surface associated		0.347479	0.577367	0.601833	0.547285	0.748036	-1.24499	0.937278	-1.32831	0.184076	0.381864	1.59247	0.738335	2.15684	0.0310178	0.0949796
COL4A2	A0A024RDW8	collagen type IV alpha 2 chain	Fibroblast activation	0.932693	0.530223	1.75906	0.078568	0.251125	0.166478	0.884376	0.188244	0.850685	0.9335	0.766214	0.707803	1.08253	0.279019	0.478512
FBLN5	A0A024R6G3	fibulin 5		1.10106	0.56661	1.94324	0.0519877	0.195348	0.394107	1.22709	0.321173	0.748079	0.8764	0.706949	1.08844	0.649509	0.51601	0.688009
PXDN	Q92626	peroxidasin		1.52493	0.662989	2.30008	0.0214436	0.110415	6.05991	1.17673	5.1498	2.60768e-07	7.64368e-06	-4.53498	0.972181	-4.66475	3.08992e-06	4.30602e-05
PECAM1	A0A075B738	platelet and endothelial cell adhesion molecule 1	Platelet activation	2.49198	0.676365	3.68437	0.000229272	0.00392356	1.23784	1.096	1.12942	0.258719	0.474034	1.25413	0.862402	1.45423	0.145882	0.304011
PDGFRA	P16234	platelet derived growth factor receptor alpha		1.71275	0.91	1.88214	0.0598172	0.212921	2.00658	1.44933	1.38449	0.166208	0.357074	-0.293833	1.12803	-0.260484	0.794491	0.87989
PDGFRB	P09619	platelet derived growth factor receptor beta		2.98755	0.96595	3.09287	0.00198234	0.0202217	1.81234	1.72988	1.04766	0.294793	0.513156	1.17522	1.43508	0.818923	0.41283	0.610849
MX1	P20591	MX dynamin like GTPase 1	Interferon response	0.72117	0.68266	1.05641	0.29078	0.536376	1.15488	1.09685	1.05291	0.292381	0.510527	-0.433715	0.858518	-0.505191	0.613425	0.757837
GBP2	P32456	guanylate binding protein 2		0.819855	0.520951	1.57377	0.115542	0.314316	0.2497	0.85808	0.290999	0.771052	0.890033	0.570155	0.681844	0.836195	0.403045	0.604219
ISG20	Q96AZ6	interferon stimulated exonuclease gene 20		1.42666	0.542734	2.62866	0.00857232	0.0589196	1.59801	0.879387	1.81719	0.0691878	0.196628	-0.171355	0.691926	-0.247649	0.804406	0.886259
C2	P06681	complement C2	Complement activation	2.52658	1.04174	2.42535	0.0152938	0.0876715	3.15137	1.64663	1.91383	0.0556413		-0.624788	1.27521	-0.489949	0.62417
C3	B4DR57	complement C3		2.29312	0.864529	2.65245	0.00799095	0.0560441	1.70185	1.39237	1.22227	0.221605	0.430594	0.591273	1.09146	0.541728	0.588006	0.740934
CFI	A8K3L0	complement factor I		2.14586	0.453006	4.73693	2.1698e-06	8.52589e-05	3.89893	0.789072	4.94115	7.76617e-07	1.93747e-05	-1.75307	0.646081	-2.71339	0.00665989	0.0277539
MFGE8	Q08431	milk fat globule EGF and factor V/VIII domain containing	Mucosal healing	0.904124	0.951466	0.950243	0.341989	0.584614	0.179685	1.47052	0.122192	0.902747	0.95723	0.72444	1.12122	0.646118	0.518203	0.689378
MGAT1	P26572	alpha-1,3-mannosyl-glycoprotein 2-beta-N-acetylglucosaminyltransferase		0.778776	0.447181	1.74152	0.0815924	0.257366	2.41999	0.732065	3.3057	0.000947398	0.00724128	-1.64121	0.57961	-2.83158	0.00463192	0.0206323
TIGAR	Q9NQ88	TP53 induced glycolysis regulatory phosphatase		1.14877	0.405924	2.83	0.00465475	0.0377774	1.53908	0.691165	2.22679	0.0259616	0.0962236	-0.39031	0.559406	-0.697722	0.485351	0.665936
SERPINB8	P50452	serpin family B member 8	Anti-infl. proteins	1.5925	0.704088	2.26179	0.0237103	0.117487	1.74258	1.1374	1.53208	0.125504	0.297162	-0.150078	0.893271	-0.16801	0.866576	0.925653
IL1RN	P18510	interleukin 1 receptor antagonist		5.27822	0.66757	7.90661	2.64487e-15	8.5131e-13	2.53459	1.2674	1.99985	0.0455169	0.14526	2.74362	1.07733	2.54669	0.0108751	0.0410923
APCS	P02743	amyloid P component, serum
EFEMP1	A0A0S2Z4F1	EGF containing fibulin extracellular matrix protein 1	Angiogenesis	1.0021	1.04992	0.954449	0.339857	0.58317	0.156422	1.91034	0.0818814	0.934741	0.97288	0.845677	1.59596	0.529887	0.59619	0.74563
ANGPTL2	A0A024R868	angiopoietin like 2		2.91391	1.04552	2.78705	0.005319	0.0413723	2.92831	1.85413	1.57934	0.114258	0.280302	-0.0143914	1.53124	-0.00939852	0.992501	0.995743
VCAM1	P19320	vascular cell adhesion molecule 1		3.6591	1.05084	3.48208	0.000497542	0.00720269	5.75148	1.66261	3.45931	0.000541565	0.00456798	-2.09237	1.28841	-1.62399	0.104378	0.238451
AQP1	A0A024RA31	aquaporin 1 (Colton blood group)	Hypoxia	0.421565	0.691656	0.609501	0.542192	0.744512	0.506933	1.22383	0.414218	0.678714	0.833011	-0.0853685	1.00964	-0.0845532	0.932617	0.960901
LIMS1	P48059	LIM zinc finger domain containing 1		1.28004	0.45684	2.80194	0.00507968	0.0401072	0.853285	0.739997	1.15309	0.248872	0.462779	0.426751	0.582145	0.733068	0.463517	0.649814
MXRA5	Q9NR99	matrix remodeling associated 5	Scar formation	4.00381	0.920859	4.3479	1.37445e-05	0.000399093	3.1218	1.44509	2.16029	0.0307505	0.109013	0.882007	1.11368	0.791972	0.428377	0.624424
COL1A1	P02452	collagen type I alpha 1 chain		2.05138	0.771263	2.65977	0.00781949	0.0551166	0.0364355	1.2494	0.0291625	0.976735	0.990848	2.01494	0.982928	2.04994	0.0403702	0.116481
FN1	B7ZLE5	fibronectin 1		3.48384	0.750287	4.64334	3.42814e-06	0.000125263	3.14489	1.21976	2.57828	0.00992929	0.0457635	0.338947	0.961714	0.35244	0.724508	0.833567
CLCA1	A8K7I4	chloride channel accessory 1	Epithelial loss of function	-1.94805	0.364835	-5.33953	9.31855e-08	5.73053e-06	-2.7838	0.589931	-4.71885	2.37182e-06	4.93231e-05	0.83575	0.463589	1.80278	0.0714224	0.18007
SLC4A4	A0A024RD97	solute carrier family 4 member 4		-1.52711	0.463872	-3.2921	0.000994408	0.0122644	-1.66697	0.752601	-2.21495	0.0267634	0.098453	0.139861	0.592648	0.235994	0.813437	0.892426
CEACAM7	Q14002	CEA cell adhesion molecule 7		-0.735176	0.345733	-2.12643	0.0334679	0.146846	-0.616558	0.55169	-1.11758	0.263746	0.479906	-0.118618	0.42992	-0.275906	0.78262	0.871127
ACOX1	Q15067	acyl-CoA oxidase 1	Beta-oxidation	-1.44132	0.385622	-3.73765	0.000185751	0.00333734	-0.662721	0.623202	-1.06341	0.287595	0.506235	-0.778597	0.489568	-1.59037	0.11175	0.251242
ACSF2	Q96CM8	acyl-CoA synthetase family member 2		-1.4855	0.245879	-6.0416	1.5259e-09	1.52873e-07	-2.84923	0.973905	-2.92557	0.00343825	0.0200679	1.36373	0.942356	1.44715	0.147856	0.307387
ECI2	A0A0C4DGA2	enoyl-CoA delta isomerase 2		-0.33042	0.494474	-0.668226	0.50399	0.718219	-0.298672	0.79871	-0.373942	0.708447	0.851014	-0.0317482	0.627244	-0.0506155	0.959632	0.976251
UGT1A8	Q5DSZ6	UDP glucuronosyltransferase family 1 member A8	Detoxification	-0.834747	1.02822	-0.81184	0.416883	0.650457	3.76016	1.75379	2.14402	0.0320313	0.112346	-4.59491	1.42076	-3.23412	0.00122017	0.00680416
UGT2A3	Q6UWM9	UDP glucuronosyltransferase family 2 member A3		1.97634	1.97634	-0.65536	0.512236	0.724628	-3.70569	3.13075	-1.18364	0.236555	0.448231	2.41047	2.42811	0.992734	0.32084	0.525899
SLC26A2	P50443	solute carrier family 26 member 2		0.520207	0.520207	-5.19062	2.096e-07	1.17438e-05	-1.42502	0.841437	-1.69355	0.09035	0.238219	-1.27517	0.661364	-1.9281	0.0538431	0.145237
