# Supplementary material for: Multiomics-empowered Deep Phenotyping of Ulcerative Colitis Identifies Biomarker Signatures Reporting Functional Remission States
Source: J Crohns Colitis. 2023 Mar 24;17(9):1514–27. doi: 10.1093/ecco-jcc/jjad052 (PMC10588787; doi:10.1093/ecco-jcc/jjad052)
Supplement: jjad052_suppl_Supplementary_Table_S4 [file jjad052_suppl_supplementary_table_s4.xlsx]

## Sheet: Sheet1
SYMBOL	UNIPROT	Classification	Tumor vs Normal p-value	Tumor vs Normal Difference
LTF	P02788	Neutrophil activation	0.152839	1.27612
ELANE	P08246		0.115813	2.14859
PRTN3	P24158		0.0864609	2.26336
LYZ	B2R4C5		0.264204	0.965739
IFI16	Q16666		3.74634e-05	0.649397
TNC	B4E1W8	Macrophage activation	0.14135	1.14838
AIF1	I3WTX1		0.443355	0.541645
CSRP2	A0A024RBB5
CD40	A0A0S2Z3C7	B lymphocyte activation
CD79A	P11912
BTK	Q06187
LSP1	P33241	T lymphocyte activation	0.197877	1.05403
PTPRC	M9MML4		0.30424	0.316286
FGL2	A4D1B8		0.0427795	0.862734
REG4	A0A024R0M1	Epithelial activation	0.00168829	3.46739
PLA2G2A	A0A024RA96
SERPINB5	A0A024R2B6		4.00877e-07	6.99575
GREM1	B3KTR9		0.704801	0.248553
MUC12	Q9UKN1		0.59752	0.427804
COL4A2	A0A024RDW8	Fibroblast activation	0.607657	-0.215852
FBLN5	A0A024R6G3		0.792214	0.19307
PXDN	Q92626		0.00526119	1.52878
PECAM1	A0A075B738	Platelet activation	0.036942	0.489358
PDGFRA	P16234
PDGFRB	P09619		0.00430888	1.23423
MX1	P20591	Interferon response	0.000757619	2.06471
GBP2	P32456		0.448543	0.173556
ISG20	Q96AZ6		0.329687	0.566347
C2	P06681	Complement activation	0.442925	-0.316462
C3	B4DR57		0.0462204	-0.797955
CFI	A8K3L0		0.0607608	-0.617325
MFGE8	Q08431	Mucosal healing	0.0502835	1.19908
MGAT1	P26572		0.0671217	0.928216
TIGAR	Q9NQ88		0.0232239	0.888809
SERPINB8	P50452	Anti-infl. proteins	0.0910533	1.00036
IL1RN	P18510		0.00254071	1.64325
APCS	P02743		0.228033	-0.701028
EFEMP1	A0A0S2Z4F1	Angiogenesis	0.00248822	1.3788
ANGPTL2	A0A024R868		0.21937	0.851632
VCAM1	P19320
AQP1	A0A024RA31	Hypoxia	0.550497	-0.440553
LIMS1	P48059		0.239832	-0.470053
MXRA5	Q9NR99	Scar formation	0.145853	1.13818
COL1A1	P02452		0.125994	-0.772213
FN1	B7ZLE5		0.695672	0.222528
CLCA1	A8K7I4	Epithelial loss of function	0.166942	-2.10283
SLC4A4	A0A024RD97		0.0865472	-1.3459
CEACAM7	Q14002		0.450588	0.708783
ACOX1	Q15067	Beta-oxidation	0.592523	0.53568
ACSF2	Q96CM8		0.597963	0.558869
ECI2	A0A0C4DGA2		0.711075	-0.378838
UGT1A8	Q5DSZ6	Detoxification
UGT2A3	Q6UWM9		0.49879	-0.436465
SLC26A2	P50443		0.0905578	-1.73946
